# Supplementary material for: Mathematical evaluation of community level impact of combining bed nets and indoor residual spraying upon malaria transmission in areas where the main vectors are Anopheles arabiensis mosquitoes
Source: Parasit Vectors. 2013 Jan 16;6:17. doi: 10.1186/1756-3305-6-17 (PMC3564902; doi:10.1186/1756-3305-6-17)
Supplement: Additional file 1 — An excel spreadsheet showing actual model simulations, input parameters and outputs. [file 1756-3305-6-17-S1.xls]

## Sheet: Simmulations
PARAMETER	PRIMARY PROTECTION MEASURE		SCENARIO 1 :Baseline = untreated nets				SCENARIO 2 :Baseline = Olyset nets only				SCENARIO 3: PermaNet nets only				SCENARIO 4 :Icon Life nets alone				SCENARIO 5 :baseline =Unsprayed huts				SCENARIO 6 :Baseline = Pirimiphos methyl sprayed huts				SCENARIO 7 :Baseline = DDT IRS				SCENARIO 8 :Baseline = Lambda cyhalothrin sprayed huts				SCENARIO 1 :Non-insecticidal nets				SCENARIO 1 :Non-insecticidal nets				SCENARIO 1 :Non-insecticidal nets				SCENARIO 1 :Non-insecticidal nets
DEFINITION	SYMBOL	Control-no net
			No IRS	Pirimiphos methyl	DDT	Lambda cyhalothrin	No IRS	Pirimiphos methyl	DDT	Lambda cyhalothrin	No IRS	Pirimiphos methyl	DDT	Lambda cyhalothrin	No IRS	Pirimiphos methyl	DDT	Lambda cyhalothrin	Untreated nets	Olyset	PermaNet	Icon Life	Untreated nets	Olyset	PermaNet	Icon Life	Untreated nets	Olyset	PermaNet	Icon Life	Untreated nets	Olyset	PermaNet	Icon Life	Untreated nets	Olyset	PermaNet	Icon Life	No intervention added	Pirimiphos methyl IRS added	DDT IRS added	Lambda cyhalothrin IRS added	No intervention added	Pirimiphos methyl IRS added	DDT IRS added	Lambda cyhalothrin IRS added	No intervention added	Pirimiphos methyl IRS added	DDT IRS added
Net coverage (reported use)	Ch	0	0.8	0.8	0.8	0.8	0.8	0.8	0.8	0.8	0.8	0.8	0.8	0.8	0.8	0.8	0.8	0.8	0.8	0.8	0.8	0.8	0.8	0.8	0.8	0.8	0.8	0.8	0.8	0.8	0.8	0.8	0.8	0.8	0.8	0.8	0.8	0.8	0.8	0.8	0.8	0.8	0.8	0.8	0.8	0.8	0.8	0.8	0.8
Proportion of exposure during which ITN is in use	πi	0.79	0.79	0.79	0.79	0.79	0.79	0.79	0.79	0.79	0.79	0.79	0.79	0.79	0.79	0.79	0.79	0.79	0.79	0.79	0.79	0.79	0.79	0.79	0.79	0.79	0.79	0.79	0.79	0.79	0.79	0.79	0.79	0.79	0.79	0.79	0.79	0.79	0.79	0.79	0.79	0.79	0.79	0.79	0.79	0.79	0.79	0.79	0.79
Protective coverage	Ch,p	0	0.632	0.632	0.632	0.632	0.632	0.632	0.632	0.632	0.632	0.632	0.632	0.632	0.632	0.632	0.632	0.632	0.632	0.632	0.632	0.632	0.632	0.632	0.632	0.632	0.632	0.632	0.632	0.632	0.632	0.632	0.632	0.632	0.632	0.632	0.632	0.632	0.632	0.632	0.632	0.632	0.632	0.632	0.632	0.632	0.632	0.632	0.632
Total availability of aquatic habitat	Aa,Ω	3	3	3	3	3	3	3	3	3	3	3	3	3	3	3	3	3	3	3	3	3	3	3	3	3	3	3	3	3	3	3	3	3	3	3	3	3	3	3	3	3	3	3	3	3	3	3	3
Number of cattle	Nc	140	140	140	140	140	140	140	140	140	140	140	140	140	140	140	140	140	140	140	140	140	140	140	140	140	140	140	140	140	140	140	140	140	140	140	140	140	140	140	140	140	140	140	140	140	140	140	140
Number of humans	Nh	1000	1000	1000	1000	1000	1000	1000	1000	1000	1000	1000	1000	1000	1000	1000	1000	1000	1000	1000	1000	1000	1000	1000	1000	1000	1000	1000	1000	1000	1000	1000	1000	1000	1000	1000	1000	1000	1000	1000	1000	1000	1000	1000	1000	1000	1000	1000	1000
Number of pseudo-hosts (e.g. odor-baited lure and kill stations, or odour baited traps)	Nt	0	0	0	0	0	0	0	0	0	0	0	0	0	0	0	0	0	0	0	0	0	0	0	0	0	0	0	0	0	0	0	0	0	0	0	0	0	0	0	0	0	0	0	0	0	0	0	0
Number of humans not using indoor interventions (nets or IRS)	Nh,0	1000	200	200	200	200	200	200	200	200	200	200	200	200	200	200	200	200	200	200	200	200	200	200	200	200	200	200	200	200	200	200	200	200	200	200	200	200	200	200	200	200	200	200	200	200	200	200	200
Number of humans using indoor interventions (nets or IRS)	Nh,net	0	800	800	800	800	800	800	800	800	800	800	800	800	800	800	800	800	800	800	800	800	800	800	800	800	800	800	800	800	800	800	800	800	800	800	800	800	800	800	800	800	800	800	800	800	800	800	800
Baseline diversion probability from an unprotected vertebrate host (cattle or human)	Δh,u	0.1	0.1	0.1	0.1	0.1	0.1	0.1	0.1	0.1	0.1	0.1	0.1	0.1	0.1	0.1	0.1	0.1	0.1	0.1	0.1	0.1	0.1	0.1	0.1	0.1	0.1	0.1	0.1	0.1	0.1	0.1	0.1	0.1	0.1	0.1	0.1	0.1	0.1	0.1	0.1	0.1	0.1	0.1	0.1	0.1	0.1	0.1	0.1
Diversion occuring outdoors before the mosquito enters a house with intervention	Δoutdoors	0.1	0.1	0.0208877	0.433203	0.0835509	-0.315709	-0.189295	0.31201	-0.243908	0.0393821	-0.0221932	0.40644	0.144691	-0.416232	-0.31027	0.126414	-0.181897	0	-0.315709	0.0393821	-0.416232	0.0208877	-0.189295	-0.0221932	-0.31027	0.433203	0.31201	0.40644	0.126414	0.0835509	-0.156876	0.144691	-0.181897	0	0.0208877	0.433203	0.0835509	0	0.0208877	0.433203	0.0835509	0	0.0208877	0.433203	0.0835509	0	0.0208877	0.433203
Diversion occuring indoors after the mosquito has entered a house with intervention	Δindoors	0.1	0.911227	0.815333	0.857965	0.846866	0.882586	0.819978	0.868121	0.866363	0.80974	0.743934	0.840176	0.792674	0.840989	0.77715	0.853549	0.80394	0.911227	0.882586	0.80974	0.840989	0.815333	0.819978	0.743934	0.77715	0.857965	0.868121	0.840176	0.853549	0.846866	0.85631	0.792674	0.804124	0.911227	0.815333	0.857965	0.846866	0.911227	0.815333	0.857965	0.846866	0.911227	0.815333	0.857965	0.846866	0.911227	0.815333	0.857965
Diversion occuring outdoors before the mosquito enters a house with no intervention	Δoutdoors, 0	0.1	0.1	0.1	0.1	0.1	0.1	0.1	0.1	0.1	0.1	0.1	0.1	0.1	0.1	0.1	0.1	0.1	0.1	0.1	0.1	0.1	0.1	0.1	0.1	0.1	0.1	0.1	0.1	0.1	0.1	0.1	0.1	0.1	0.1	0.1	0.1	0.1	0.1	0.1	0.1	0.1	0.1	0.1	0.1	0.1	0.1	0.1	0.1
Diversion occuring indoors after the mosquito has entered a house with no intervention	Δindoors, 0	0.1	0.1	0.1	0.1	0.1	0.1	0.1	0.1	0.1	0.1	0.1	0.1	0.1	0.1	0.1	0.1	0.1	0.1	0.1	0.1	0.1	0.1	0.1	0.1	0.1	0.1	0.1	0.1	0.1	0.1	0.1	0.1	0.1	0.1	0.1	0.1	0.1	0.1	0.1	0.1	0.1	0.1	0.1	0.1	0.1	0.1	0.1	0.1
Total nightly catch of malaria vectors in house with intervention	Mp		4596	4500	2605	4212	6047	5466	3162	5717	4415	4698	2728	3931	6509	6022	4015	5432	4596	6047	4415	6509	4500	5466	4698	6022	2605	3162	2728	4015	4212	5317	3931	5432	4596	4500	2605	4212	4596	4500	2605	4212	4596	4500	2605	4212	4596	4500	2605
Total nightly catch of malaria vectors in house with no intervention	M0		4596	4596	4596	4596	4596	4596	4596	4596	4596	4596	4596	4596	4596	4596	4596	4596	4596	4596	4596	4596	4596	4596	4596	4596	4596	4596	4596	4596	4596	4596	4596	4596	4596	4596	4596	4596	4596	4596	4596	4596	4596	4596	4596	4596	4596	4596	4596
Total nightly no. vectors entering house with intervention and attacking human host	Mp,γ		408	831	370	645	710	984	417	764	840	1203	436	815	1035	1342	588	1065	408	710	840	1035	831	984	1203	1342	370	417	436	588	645	764	815	1064	408	831	370	645	408	831	370	645	408	831	370	645	408	831	370
Total nightly no. vectors entering house with no intervention and attacking human host	M0,γ	403	4539.4	4539.4	4539.4	4539.4	4539.4	4539.4	4539.4	4539.4	4539.4	4539.4	4539.4	4539.4	4539.4	4539.4	4539.4	4539.4	4539.4	4539.4	4539.4	4539.4	4539.4	4539.4	4539.4	4539.4	4539.4	4539.4	4539.4	4539.4	4539.4	4539.4	4539.4	4539.4	4539.4	4539.4	4539.4	4539.4	4539.4	4539.4	4539.4	4539.4	4539.4	4539.4	4539.4	4539.4	4539.4	4539.4	4539.4
Total nightly no. dead vectors that are unfed in houses with intervention	Muf.d		403	823	369	634	708	978	409	747	839	1196	430	800	1027	1334	579	1052	403	708	839	1027	823	978	1196	1334	369	409	430	579	634	747	800	1052	403	823	369	634	403	823	369	634	403	823	369	634	403	823	369
Total nightly no. dead vectors that are fed, in houses with intervention	Mf.d		0	1	0	0	1	2	2	2	0	0	1	2	1	4	0	1	0	1	0	1	1	2	0	4	0	2	1	0	0	2	2	0	0	1	0	0	0	1	0	0	0	1	0	0	0	1	0
Total nightly no. live vectors that are fed, in houses with intervention	Mf.l		5	7	1	11	1	4	6	15	1	7	5	13	7	4	9	12	5	1	1	7	7	4	7	4	1	6	5	9	11	15	13	12	5	7	1	11	5	7	1	11	5	7	1	11	5	7	1
Total nightly no. dead vectors that are unfed or fed, in houses with no intervention	md,0	403	403	403	403	403	403	403	403	403	403	403	403	403	403	403	403	403	403	403	403	403	403	403	403	403	403	403	403	403	403	403	403	403	403	403	403	403	403	403	403	403	403	403	403	403	403	403	403
Total nightly no. dead vectors that are unfed, in houses with no intervention	muf.d,0	0	0	0	0	0	0	0	0	0	0	0	0	0	0	0	0	0	0	0	0	0	0	0	0	0	0	0	0	0	0	0	0	0	0	0	0	0	0	0	0	0	0	0	0	0	0	0	0
Total nightly no. dead vectors that are fed in houses with no intervention	mf.d,0	0	0	0	0	0	0	0	0	0	0	0	0	0	0	0	0	0	0	0	0	0	0	0	0	0	0	0	0	0	0	0	0	0	0	0	0	0	0	0	0	0	0	0	0	0	0	0	0
Total nightly no. live vectors that are fed in houses with no intervention	mf.l,0	0	4136.4	4136.4	4136.4	4136.4	4136.4	4136.4	4136.4	4136.4	4136.4	4136.4	4136.4	4136.4	4136.4	4136.4	4136.4	4136.4	4136.4	4136.4	4136.4	4136.4	4136.4	4136.4	4136.4	4136.4	4136.4	4136.4	4136.4	4136.4	4136.4	4136.4	4136.4	4136.4	4136.4	4136.4	4136.4	4136.4	4136.4	4136.4	4136.4	4136.4	4136.4	4136.4	4136.4	4136.4	4136.4	4136.4	4136.4
Attack related mortality occuring before feeding-in a house with intervention	μp,pre	0.05	0.987745	0.990373	0.997297	0.982946	0.997183	0.993902	0.980815	0.977749	0.99881	0.994181	0.986239	0.981595	0.992271	0.994039	0.984694	0.987793	0.987745	0.997183	0.99881	0.992271	0.990373	0.993902	0.994181	0.994039	0.997297	0.980815	0.986239	0.984694	0.982946	0.977749	0.981595	0.988722	0.987745	0.990373	0.997297	0.982946	0.987745	0.990373	0.997297	0.982946	0.987745	0.990373	0.997297	0.982946	0.987745	0.990373	0.997297
Attack related mortality occuring after successful feeding-in a house with intervention	μp,post	0.05	0	0.00120337	0	0	0.00140845	0.00203252	0.00479616	0.0026178	0	0	0.00229358	0.00245399	0.000966184	0.00298063	0	0.000938967	0	0.00140845	0	0.000966184	0.00120337	0.00203252	0	0.00298063	0	0.00479616	0.00229358	0	0	0.0026178	0.00245399	0	0	0.00120337	0	0	0	0.00120337	0	0	0	0.00120337	0	0	0	0.00120337	0
Attack related mortality occuring before feeding-in a house with no intervention	μ0,pre	0.05	0	0	0	0	0	0	0	0	0	0	0	0	0	0	0	0	0	0	0	0	0	0	0	0	0	0	0	0	0	0	0	0	0	0	0	0	0	0	0	0	0	0	0	0	0	0	0
Attack related mortality occuring after successful feeding-in a house with no intervention	μ0,post	0.05	0	0	0	0	0	0	0	0	0	0	0	0	0	0	0	0	0	0	0	0	0	0	0	0	0	0	0	0	0	0	0	0	0	0	0	0	0	0	0	0	0	0	0	0	0	0	0
Combined probability of attack related mortality in a house with intervention	μp	0.1	0.987745	0.991576	0.997297	0.982946	0.998592	0.995935	0.985612	0.980366	0.99881	0.994181	0.988532	0.984049	0.993237	0.997019	0.984694	0.988732	0.987745	0.998592	0.99881	0.993237	0.991576	0.995935	0.994181	0.997019	0.997297	0.985612	0.988532	0.984694	0.982946	0.980366	0.984049	0.988722	0.987745	0.991576	0.997297	0.982946	0.987745	0.991576	0.997297	0.982946	0.987745	0.991576	0.997297	0.982946	0.987745	0.991576	0.997297
Combined probability of attack related mortality in a house with no intervention at all (not even an untreated net)	μ0	0.1	0.1	0.1	0.1	0.1	0.1	0.1	0.1	0.1	0.1	0.1	0.1	0.1	0.1	0.1	0.1	0.1	0.1	0.1	0.1	0.1	0.1	0.1	0.1	0.1	0.1	0.1	0.1	0.1	0.1	0.1	0.1	0.1	0.1	0.1	0.1	0.1	0.1	0.1	0.1	0.1	0.1	0.1	0.1	0.1	0.1	0.1	0.1
Excess diversion from a protected human	θD
Overall diversion from a protected human	Δp	0.19	0.920104	0.819191	0.919495	0.859661	0.845518	0.785901	0.909269	0.833768	0.817232	0.738251	0.905135	0.822672	0.774804	0.708007	0.872063	0.768277	0.911227	0.845518	0.817232	0.774804	0.819191	0.785901	0.738251	0.708007	0.919495	0.909269	0.905135	0.872063	0.859661	0.833768	0.822672	0.768494	0.911227	0.819191	0.919495	0.859661	0.911227	0.819191	0.919495	0.859661	0.911227	0.819191	0.919495	0.859661	0.911227	0.819191	0.919495
Probability of attack for a human in a house with no intervention	γ0	0.81	0.81	0.81	0.81	0.81	0.81	0.81	0.81	0.81	0.81	0.81	0.81	0.81	0.81	0.81	0.81	0.81	0.81	0.81	0.81	0.81	0.81	0.81	0.81	0.81	0.81	0.81	0.81	0.81	0.81	0.81	0.81	0.81	0.81	0.81	0.81	0.81	0.81	0.81	0.81	0.81	0.81	0.81	0.81	0.81	0.81	0.81	0.81
Probability of attack for human in a house with intervention	γp	0.81	0.0798956	0.180809	0.0805048	0.140339	0.154482	0.214099	0.0907311	0.166232	0.182768	0.261749	0.0948651	0.177328	0.225196	0.291993	0.127937	0.231723	0.0887728	0.154482	0.182768	0.225196	0.180809	0.214099	0.261749	0.291993	0.0805048	0.0907311	0.0948651	0.127937	0.140339	0.166232	0.177328	0.231506	0.0887728	0.180809	0.0805048	0.140339	0.0887728	0.180809	0.0805048	0.140339	0.0887728	0.180809	0.0805048	0.140339	0.0887728	0.180809	0.0805048
Mean probability of attack for a human net user	γh,net	0.81	0.233217	0.312939	0.233699	0.280968	0.292141	0.339238	0.241778	0.301423	0.314486	0.376882	0.245043	0.310189	0.348005	0.400774	0.27117	0.353161	0.240231	0.292141	0.314486	0.348005	0.312939	0.339238	0.376882	0.400774	0.233699	0.241778	0.245043	0.27117	0.280968	0.301423	0.310189	0.352989	0.240231	0.312939	0.233699	0.280968	0.240231	0.312939	0.233699	0.280968	0.240231	0.312939	0.233699	0.280968	0.240231	0.312939	0.233699
Diversion probability from a pseudo host (e.g. odour baited mosquito traps or odour baited lure and kill stations)	Δt	0.1	0.1	0.1	0.1	0.1	0.1	0.1	0.1	0.1	0.1	0.1	0.1	0.1	0.1	0.1	0.1	0.1	0.1	0.1	0.1	0.1	0.1	0.1	0.1	0.1	0.1	0.1	0.1	0.1	0.1	0.1	0.1	0.1	0.1	0.1	0.1	0.1	0.1	0.1	0.1	0.1	0.1	0.1	0.1	0.1	0.1	0.1	0.1
Mortality probability upon attacking a pseudo host (e.g. odour baited mosquito traps or odour baited lure and kill stations	μt	1	1	1	1	1	1	1	1	1	1	1	1	1	1	1	1	1	1	1	1	1	1	1	1	1	1	1	1	1	1	1	1	1	1	1	1	1	1	1	1	1	1	1	1	1	1	1	1
Mortality probability upon attacking an unprotected human	μh,u	0.1	0.1	0.1	0.1	0.1	0.1	0.1	0.1	0.1	0.1	0.1	0.1	0.1	0.1	0.1	0.1	0.1	0.1	0.1	0.1	0.1	0.1	0.1	0.1	0.1	0.1	0.1	0.1	0.1	0.1	0.1	0.1	0.1	0.1	0.1	0.1	0.1	0.1	0.1	0.1	0.1	0.1	0.1	0.1	0.1	0.1	0.1	0.1
Mortality probability upon attacking a cow	μc	0.1	0.1	0.1	0.1	0.1	0.1	0.1	0.1	0.1	0.1	0.1	0.1	0.1	0.1	0.1	0.1	0.1	0.1	0.1	0.1	0.1	0.1	0.1	0.1	0.1	0.1	0.1	0.1	0.1	0.1	0.1	0.1	0.1	0.1	0.1	0.1	0.1	0.1	0.1	0.1	0.1	0.1	0.1	0.1	0.1	0.1	0.1	0.1
Excess mortality upon attacking a protected human	θm	0	0	0	0	0	0	0	0	0	0	0	0	0	0	0	0	0	0	0	0	0	0	0	0	0	0	0	0	0	0	0	0	0	0	0	0	0	0	0	0	0	0	0	0	0	0	0	0
Excess mortality upon attacking a protected human before feeding	θm,pre	0	0	0	0	0	0	0	0	0	0	0	0	0	0	0	0	0	0	0	0	0	0	0	0	0	0	0	0	0	0	0	0	0	0	0	0	0	0	0	0	0	0	0	0	0	0	0	0
Excess mortality upon attacking a protected human after feeding	θm,post	0	0	0	0	0	0	0	0	0	0	0	0	0	0	0	0	0	0	0	0	0	0	0	0	0	0	0	0	0	0	0	0	0	0	0	0	0	0	0	0	0	0	0	0	0	0	0	0
Overall pre-feeding mortality upon attacking a protected human	μp,pre	0.05	0.987745	0.990373	0.997297	0.982946	0.997183	0.993902	0.980815	0.977749	0.99881	0.994181	0.986239	0.981595	0.992271	0.994039	0.984694	0.987793	0.987745	0.997183	0.99881	0.992271	0.990373	0.993902	0.994181	0.994039	0.997297	0.980815	0.986239	0.984694	0.982946	0.977749	0.981595	0.988722	0.987745	0.990373	0.997297	0.982946	0.987745	0.990373	0.997297	0.982946	0.987745	0.990373	0.997297	0.982946	0.987745	0.990373	0.997297
Overall mortality upon attacking a protected human	μp	0.1	0.987745	0.991576	0.997297	0.982946	0.998592	0.995935	0.985612	0.980366	0.99881	0.994181	0.988532	0.984049	0.993237	0.997019	0.984694	0.988732	0.987745	0.998592	0.99881	0.993237	0.991576	0.995935	0.994181	0.997019	0.997297	0.985612	0.988532	0.984694	0.982946	0.980366	0.984049	0.988722	0.987745	0.991576	0.997297	0.982946	0.987745	0.991576	0.997297	0.982946	0.987745	0.991576	0.997297	0.982946	0.987745	0.991576	0.997297
Successful non-fatal feeding probability upon an encountered unprotected human	Φ0	0.729	0.729	0.729	0.729	0.729	0.729	0.729	0.729	0.729	0.729	0.729	0.729	0.729	0.729	0.729	0.729	0.729	0.729	0.729	0.729	0.729	0.729	0.729	0.729	0.729	0.729	0.729	0.729	0.729	0.729	0.729	0.729	0.729	0.729	0.729	0.729	0.729	0.729	0.729	0.729	0.729	0.729	0.729	0.729	0.729	0.729	0.729	0.729
Successful non-fatal feeding probability upon an encountered protected human	Φp	0.729	0.000979112	0.00152306	0.000217581	0.00239339	0.000217581	0.000870322	0.00130548	0.00326371	0.000217581	0.00152306	0.0010879	0.00282855	0.00152306	0.000870322	0.00195822	0.00261097	0.0010879	0.000217581	0.000217581	0.00152306	0.00152306	0.000870322	0.00152306	0.000870322	0.000217581	0.00130548	0.0010879	0.00195822	0.00239339	0.00326371	0.00282855	0.00261097	0.0010879	0.00152306	0.000217581	0.00239339	0.0010879	0.00152306	0.000217581	0.00239339	0.0010879	0.00152306	0.000217581	0.00239339	0.0010879	0.00152306	0.000217581
Mean probability of non-fatal successful feeding upon an encountered human net user	Φh,net	0.729	0.153863	0.154293	0.153262	0.154981	0.153262	0.153778	0.154121	0.155668	0.153262	0.154293	0.153949	0.155325	0.154293	0.153778	0.154637	0.155153	0.153949	0.153262	0.153262	0.154293	0.154293	0.153778	0.154293	0.153778	0.153262	0.154121	0.153949	0.154637	0.154981	0.155668	0.155325	0.155153	0.153949	0.154293	0.153262	0.154981	0.153949	0.154293	0.153262	0.154981	0.153949	0.154293	0.153262	0.154981	0.153949	0.154293	0.153262
Feeding probability upon an odor-baited trap	Φt	0	0	0	0	0	0	0	0	0	0	0	0	0	0	0	0	0	0	0	0	0	0	0	0	0	0	0	0	0	0	0	0	0	0	0	0	0	0	0	0	0	0	0	0	0	0	0	0
Probability of successful feeding upon cattle	Φc	0.729	0.729	0.729	0.729	0.729	0.729	0.729	0.729	0.729	0.729	0.729	0.729	0.729	0.729	0.729	0.729	0.729	0.729	0.729	0.729	0.729	0.729	0.729	0.729	0.729	0.729	0.729	0.729	0.729	0.729	0.729	0.729	0.729	0.729	0.729	0.729	0.729	0.729	0.729	0.729	0.729	0.729	0.729	0.729	0.729	0.729	0.729	0.729
Relative exposure of protected hosts (average net user) bites	ψp (blood availability)	1	0.211061	0.211651	0.210236	0.212594	0.210236	0.210943	0.211415	0.213537	0.210236	0.211651	0.211179	0.213065	0.211651	0.210943	0.212122	0.212829	0.211179	0.210236	0.210236	0.211651	0.211651	0.210943	0.211651	0.210943	0.210236	0.211415	0.211179	0.212122	0.212594	0.213537	0.213065	0.212829	0.211179	0.211651	0.210236	0.212594	0.211179	0.211651	0.210236	0.212594	0.211179	0.211651	0.210236	0.212594	0.211179	0.211651	0.210236
Relative exposure of protected hosts (average net user) to bites	ψp (feeding probability)	1	0.211061	0.211651	0.210236	0.212594	0.210236	0.210943	0.211415	0.213537	0.210236	0.211651	0.211179	0.213065	0.211651	0.210943	0.212122	0.212829	0.211179	0.210236	0.210236	0.211651	0.211651	0.210943	0.211651	0.210943	0.210236	0.211415	0.211179	0.212122	0.212594	0.213537	0.213065	0.212829	0.211179	0.211651	0.210236	0.212594	0.211179	0.211651	0.210236	0.212594	0.211179	0.211651	0.210236	0.212594	0.211179	0.211651	0.210236
Mean availability of individual unprotected humans	a0	0.0012	0.0012	0.0012	0.0012	0.0012	0.0012	0.0012	0.0012	0.0012	0.0012	0.0012	0.0012	0.0012	0.0012	0.0012	0.0012	0.0012	0.0012	0.0012	0.0012	0.0012	0.0012	0.0012	0.0012	0.0012	0.0012	0.0012	0.0012	0.0012	0.0012	0.0012	0.0012	0.0012	0.0012	0.0012	0.0012	0.0012	0.0012	0.0012	0.0012	0.0012	0.0012	0.0012	0.0012	0.0012	0.0012	0.0012	0.0012
Mean availability of individual cattle	ac	0.0019	0.0019	0.0019	0.0019	0.0019	0.0019	0.0019	0.0019	0.0019	0.0019	0.0019	0.0019	0.0019	0.0019	0.0019	0.0019	0.0019	0.0019	0.0019	0.0019	0.0019	0.0019	0.0019	0.0019	0.0019	0.0019	0.0019	0.0019	0.0019	0.0019	0.0019	0.0019	0.0019	0.0019	0.0019	0.0019	0.0019	0.0019	0.0019	0.0019	0.0019	0.0019	0.0019	0.0019	0.0019	0.0019	0.0019	0.0019
Mean availability of individual humans with intervention at times they are protected (de facto covered)	ap	0.00108	0.000106527	0.000241079	0.00010734	0.000187119	0.000205976	0.000285466	0.000120975	0.000221642	0.00024369	0.000348999	0.000126487	0.000236437	0.000300261	0.000389324	0.000170583	0.000308964	0.000118364	0.000205976	0.00024369	0.000300261	0.000241079	0.000285466	0.000348999	0.000389324	0.00010734	0.000120975	0.000126487	0.000170583	0.000187119	0.000221642	0.000236437	0.000308674	0.000118364	0.000241079	0.00010734	0.000187119	0.000118364	0.000241079	0.00010734	0.000187119	0.000118364	0.000241079	0.00010734	0.000187119	0.000118364	0.000241079	0.00010734
Mean availability of individual human intervention users	ah,net	0.00108	0.000310957	0.000417253	0.000311598	0.000374624	0.000389521	0.000452318	0.00032237	0.000401897	0.000419315	0.000502509	0.000326725	0.000413586	0.000464006	0.000534366	0.000361561	0.000470882	0.000320307	0.000389521	0.000419315	0.000464006	0.000417253	0.000452318	0.000502509	0.000534366	0.000311598	0.00032237	0.000326725	0.000361561	0.000374624	0.000401897	0.000413586	0.000470653	0.000320307	0.000417253	0.000311598	0.000374624	0.000320307	0.000417253	0.000311598	0.000374624	0.000320307	0.000417253	0.000311598	0.000374624	0.000320307	0.000417253	0.000311598
	λh,net (attack probabilities)	1	0.287923	0.386345	0.288517	0.346874	0.360668	0.418813	0.298491	0.372127	0.388255	0.465286	0.302523	0.38295	0.429635	0.494783	0.334778	0.436002	0.296581	0.360668	0.388255	0.429635	0.386345	0.418813	0.465286	0.494783	0.288517	0.298491	0.302523	0.334778	0.346874	0.372127	0.38295	0.435789	0.296581	0.386345	0.288517	0.346874	0.296581	0.386345	0.288517	0.346874	0.296581	0.386345	0.288517	0.346874	0.296581	0.386345	0.288517
Mean availability of individual odor baited trap	at	0.0048	0.0048	0.0048	0.0048	0.0048	0.0048	0.0048	0.0048	0.0048	0.0048	0.0048	0.0048	0.0048	0.0048	0.0048	0.0048	0.0048	0.0048	0.0048	0.0048	0.0048	0.0048	0.0048	0.0048	0.0048	0.0048	0.0048	0.0048	0.0048	0.0048	0.0048	0.0048	0.0048	0.0048	0.0048	0.0048	0.0048	0.0048	0.0048	0.0048	0.0048	0.0048	0.0048	0.0048	0.0048	0.0048	0.0048	0.0048
Relative attack availability of net users	λh,net (attack availabilities)	0.9	0.259131	0.34771	0.259665	0.312187	0.324601	0.376932	0.268642	0.334914	0.349429	0.418758	0.27227	0.344655	0.386672	0.445305	0.301301	0.392402	0.266923	0.324601	0.349429	0.386672	0.34771	0.376932	0.418758	0.445305	0.259665	0.268642	0.27227	0.301301	0.312187	0.334914	0.344655	0.392211	0.266923	0.34771	0.259665	0.312187	0.266923	0.34771	0.259665	0.312187	0.266923	0.34771	0.259665	0.312187	0.266923	0.34771	0.259665
Relative attack availability of cattle	λc (attack availabilities)	1.58333	1.58333	1.58333	1.58333	1.58333	1.58333	1.58333	1.58333	1.58333	1.58333	1.58333	1.58333	1.58333	1.58333	1.58333	1.58333	1.58333	1.58333	1.58333	1.58333	1.58333	1.58333	1.58333	1.58333	1.58333	1.58333	1.58333	1.58333	1.58333	1.58333	1.58333	1.58333	1.58333	1.58333	1.58333	1.58333	1.58333	1.58333	1.58333	1.58333	1.58333	1.58333	1.58333	1.58333	1.58333	1.58333	1.58333	1.58333
Relative availability of odor-baited traps if placed homogenously among humans in an unbiased manner_based on relative attractiveness	λt,unbiased	4	4	4	4	4	4	4	4	4	4	4	4	4	4	4	4	4	4	4	4	4	4	4	4	4	4	4	4	4	4	4	4	4	4	4	4	4	4	4	4	4	4	4	4	4	4	4	4
Relative availability (fold enhancement) of trap availability achieved by biasing position relative to unbiased positioning	λt,biased	1	1	1	1	1	1	1	1	1	1	1	1	1	1	1	1	1	1	1	1	1	1	1	1	1	1	1	1	1	1	1	1	1	1	1	1	1	1	1	1	1	1	1	1	1	1	1	1
Mean availability of blood from unprotected humans	zh,u	0.000972	0.000972	0.000972	0.000972	0.000972	0.000972	0.000972	0.000972	0.000972	0.000972	0.000972	0.000972	0.000972	0.000972	0.000972	0.000972	0.000972	0.000972	0.000972	0.000972	0.000972	0.000972	0.000972	0.000972	0.000972	0.000972	0.000972	0.000972	0.000972	0.000972	0.000972	0.000972	0.000972	0.000972	0.000972	0.000972	0.000972	0.000972	0.000972	0.000972	0.000972	0.000972	0.000972	0.000972	0.000972	0.000972	0.000972	0.000972
Mean availability of blood from humans with nets at times they are protected (de facto covered)	zh,p	0.000972	1.30548e-06	2.03075e-06	2.90107e-07	3.19118e-06	2.90107e-07	1.16043e-06	1.74064e-06	4.35161e-06	2.90107e-07	2.03075e-06	1.45054e-06	3.7714e-06	2.03075e-06	1.16043e-06	2.61097e-06	3.48129e-06	1.45054e-06	2.90107e-07	2.90107e-07	2.03075e-06	2.03075e-06	1.16043e-06	2.03075e-06	1.16043e-06	2.90107e-07	1.74064e-06	1.45054e-06	2.61097e-06	3.19118e-06	4.35161e-06	3.7714e-06	3.48129e-06	1.45054e-06	2.03075e-06	2.90107e-07	3.19118e-06	1.45054e-06	2.03075e-06	2.90107e-07	3.19118e-06	1.45054e-06	2.03075e-06	2.90107e-07	3.19118e-06	1.45054e-06	2.03075e-06	2.90107e-07
Mean availability of blood from an average net user	zh,net	0.000972	0.000205151	0.000205724	0.000204349	0.000206641	0.000204349	0.000205037	0.000205495	0.000207558	0.000204349	0.000205724	0.000205266	0.000207099	0.000205724	0.000205037	0.000206183	0.00020687	0.000205266	0.000204349	0.000204349	0.000205724	0.000205724	0.000205037	0.000205724	0.000205037	0.000204349	0.000205495	0.000205266	0.000206183	0.000206641	0.000207558	0.000207099	0.00020687	0.000205266	0.000205724	0.000204349	0.000206641	0.000205266	0.000205724	0.000204349	0.000206641	0.000205266	0.000205724	0.000204349	0.000206641	0.000205266	0.000205724	0.000204349
Mean availability of blood from cattle	zc	0.001539	0.001539	0.001539	0.001539	0.001539	0.001539	0.001539	0.001539	0.001539	0.001539	0.001539	0.001539	0.001539	0.001539	0.001539	0.001539	0.001539	0.001539	0.001539	0.001539	0.001539	0.001539	0.001539	0.001539	0.001539	0.001539	0.001539	0.001539	0.001539	0.001539	0.001539	0.001539	0.001539	0.001539	0.001539	0.001539	0.001539	0.001539	0.001539	0.001539	0.001539	0.001539	0.001539	0.001539	0.001539	0.001539	0.001539	0.001539
Mean availability of Blood from odor-baited traps	zt	0	0	0	0	0	0	0	0	0	0	0	0	0	0	0	0	0	0	0	0	0	0	0	0	0	0	0	0	0	0	0	0	0	0	0	0	0	0	0	0	0	0	0	0	0	0	0	0
Total availability of blood from non-users of nets	Zh,0,u	0.972	0.1944	0.1944	0.1944	0.1944	0.1944	0.1944	0.1944	0.1944	0.1944	0.1944	0.1944	0.1944	0.1944	0.1944	0.1944	0.1944	0.1944	0.1944	0.1944	0.1944	0.1944	0.1944	0.1944	0.1944	0.1944	0.1944	0.1944	0.1944	0.1944	0.1944	0.1944	0.1944	0.1944	0.1944	0.1944	0.1944	0.1944	0.1944	0.1944	0.1944	0.1944	0.1944	0.1944	0.1944	0.1944	0.1944	0.1944
Total availability of blood from net users when unprotected	Zh,net,u	0	0.163296	0.163296	0.163296	0.163296	0.163296	0.163296	0.163296	0.163296	0.163296	0.163296	0.163296	0.163296	0.163296	0.163296	0.163296	0.163296	0.163296	0.163296	0.163296	0.163296	0.163296	0.163296	0.163296	0.163296	0.163296	0.163296	0.163296	0.163296	0.163296	0.163296	0.163296	0.163296	0.163296	0.163296	0.163296	0.163296	0.163296	0.163296	0.163296	0.163296	0.163296	0.163296	0.163296	0.163296	0.163296	0.163296	0.163296
Total availability of blood from unprotected humans	Zh,u (summed Zh,u,0 and Zh,u,net)	0.972	0.357696	0.357696	0.357696	0.357696	0.357696	0.357696	0.357696	0.357696	0.357696	0.357696	0.357696	0.357696	0.357696	0.357696	0.357696	0.357696	0.357696	0.357696	0.357696	0.357696	0.357696	0.357696	0.357696	0.357696	0.357696	0.357696	0.357696	0.357696	0.357696	0.357696	0.357696	0.357696	0.357696	0.357696	0.357696	0.357696	0.357696	0.357696	0.357696	0.357696	0.357696	0.357696	0.357696	0.357696	0.357696	0.357696	0.357696
Total availability of blood from all unprotected humans	Zh,u (remainder uncovered by πC)	0.972	0.357696	0.357696	0.357696	0.357696	0.357696	0.357696	0.357696	0.357696	0.357696	0.357696	0.357696	0.357696	0.357696	0.357696	0.357696	0.357696	0.357696	0.357696	0.357696	0.357696	0.357696	0.357696	0.357696	0.357696	0.357696	0.357696	0.357696	0.357696	0.357696	0.357696	0.357696	0.357696	0.357696	0.357696	0.357696	0.357696	0.357696	0.357696	0.357696	0.357696	0.357696	0.357696	0.357696	0.357696	0.357696	0.357696	0.357696
Total availability of blood from all protected humans	Zh,p	0	0.000825065	0.00128343	0.000183348	0.00201683	0.000183348	0.000733391	0.00110009	0.00275022	0.000183348	0.00128343	0.000916739	0.00238352	0.00128343	0.000733391	0.00165013	0.00220017	0.000916739	0.000183348	0.000183348	0.00128343	0.00128343	0.000733391	0.00128343	0.000733391	0.000183348	0.00110009	0.000916739	0.00165013	0.00201683	0.00275022	0.00238352	0.00220017	0.000916739	0.00128343	0.000183348	0.00201683	0.000916739	0.00128343	0.000183348	0.00201683	0.000916739	0.00128343	0.000183348	0.00201683	0.000916739	0.00128343	0.000183348
Total availability of blood from all humans	Zh	0.972	0.358521	0.358979	0.357879	0.359713	0.357879	0.358429	0.358796	0.360446	0.357879	0.358979	0.358613	0.36008	0.358979	0.358429	0.359346	0.359896	0.358613	0.357879	0.357879	0.358979	0.358979	0.358429	0.358979	0.358429	0.357879	0.358796	0.358613	0.359346	0.359713	0.360446	0.36008	0.359896	0.358613	0.358979	0.357879	0.359713	0.358613	0.358979	0.357879	0.359713	0.358613	0.358979	0.357879	0.359713	0.358613	0.358979	0.357879
Total availability of blood from all cattle	Zc	0.21546	0.21546	0.21546	0.21546	0.21546	0.21546	0.21546	0.21546	0.21546	0.21546	0.21546	0.21546	0.21546	0.21546	0.21546	0.21546	0.21546	0.21546	0.21546	0.21546	0.21546	0.21546	0.21546	0.21546	0.21546	0.21546	0.21546	0.21546	0.21546	0.21546	0.21546	0.21546	0.21546	0.21546	0.21546	0.21546	0.21546	0.21546	0.21546	0.21546	0.21546	0.21546	0.21546	0.21546	0.21546	0.21546	0.21546	0.21546
Total availability of blood from all odor-baited traps	Zt	0	0	0	0	0	0	0	0	0	0	0	0	0	0	0	0	0	0	0	0	0	0	0	0	0	0	0	0	0	0	0	0	0	0	0	0	0	0	0	0	0	0	0	0	0	0	0	0
Total availability of blood from all hosts	Z	1.18746	0.573981	0.574439	0.573339	0.575173	0.573339	0.573889	0.574256	0.575906	0.573339	0.574439	0.574073	0.57554	0.574439	0.573889	0.574806	0.575356	0.574073	0.573339	0.573339	0.574439	0.574439	0.573889	0.574439	0.573889	0.573339	0.574256	0.574073	0.574806	0.575173	0.575906	0.57554	0.575356	0.574073	0.574439	0.573339	0.575173	0.574073	0.574439	0.573339	0.575173	0.574073	0.574439	0.573339	0.575173	0.574073	0.574439	0.573339
Relative availabilty of Odor baited traps compared to a human_no positional bias	λt	4	4	4	4	4	4	4	4	4	4	4	4	4	4	4	4	4	4	4	4	4	4	4	4	4	4	4	4	4	4	4	4	4	4	4	4	4	4	4	4	4	4	4	4	4	4	4	4
Relative availabilty of Odor baited traps compared to a human_with positional bias	λt	4	4	4	4	4	4	4	4	4	4	4	4	4	4	4	4	4	4	4	4	4	4	4	4	4	4	4	4	4	4	4	4	4	4	4	4	4	4	4	4	4	4	4	4	4	4	4	4
Mean encounter rate of an individual human	εh	0.00133333	0.00133333	0.00133333	0.00133333	0.00133333	0.00133333	0.00133333	0.00133333	0.00133333	0.00133333	0.00133333	0.00133333	0.00133333	0.00133333	0.00133333	0.00133333	0.00133333	0.00133333	0.00133333	0.00133333	0.00133333	0.00133333	0.00133333	0.00133333	0.00133333	0.00133333	0.00133333	0.00133333	0.00133333	0.00133333	0.00133333	0.00133333	0.00133333	0.00133333	0.00133333	0.00133333	0.00133333	0.00133333	0.00133333	0.00133333	0.00133333	0.00133333	0.00133333	0.00133333	0.00133333	0.00133333	0.00133333	0.00133333
Mean encounter rate of an individual cow	εc	0.00211111	0.00211111	0.00211111	0.00211111	0.00211111	0.00211111	0.00211111	0.00211111	0.00211111	0.00211111	0.00211111	0.00211111	0.00211111	0.00211111	0.00211111	0.00211111	0.00211111	0.00211111	0.00211111	0.00211111	0.00211111	0.00211111	0.00211111	0.00211111	0.00211111	0.00211111	0.00211111	0.00211111	0.00211111	0.00211111	0.00211111	0.00211111	0.00211111	0.00211111	0.00211111	0.00211111	0.00211111	0.00211111	0.00211111	0.00211111	0.00211111	0.00211111	0.00211111	0.00211111	0.00211111	0.00211111	0.00211111	0.00211111
Mean encounter rate of an individual trap	εt	0.00533333	0.00533333	0.00533333	0.00533333	0.00533333	0.00533333	0.00533333	0.00533333	0.00533333	0.00533333	0.00533333	0.00533333	0.00533333	0.00533333	0.00533333	0.00533333	0.00533333	0.00533333	0.00533333	0.00533333	0.00533333	0.00533333	0.00533333	0.00533333	0.00533333	0.00533333	0.00533333	0.00533333	0.00533333	0.00533333	0.00533333	0.00533333	0.00533333	0.00533333	0.00533333	0.00533333	0.00533333	0.00533333	0.00533333	0.00533333	0.00533333	0.00533333	0.00533333	0.00533333	0.00533333	0.00533333	0.00533333	0.00533333
Total attack availability of all human non-users of nets	Ah,0,u	1.2	0.24	0.24	0.24	0.24	0.24	0.24	0.24	0.24	0.24	0.24	0.24	0.24	0.24	0.24	0.24	0.24	0.24	0.24	0.24	0.24	0.24	0.24	0.24	0.24	0.24	0.24	0.24	0.24	0.24	0.24	0.24	0.24	0.24	0.24	0.24	0.24	0.24	0.24	0.24	0.24	0.24	0.24	0.24	0.24	0.24	0.24	0.24
Total attack availability of all human net users at times when they are unprotected	Ah,net,u	0	0.2016	0.2016	0.2016	0.2016	0.2016	0.2016	0.2016	0.2016	0.2016	0.2016	0.2016	0.2016	0.2016	0.2016	0.2016	0.2016	0.2016	0.2016	0.2016	0.2016	0.2016	0.2016	0.2016	0.2016	0.2016	0.2016	0.2016	0.2016	0.2016	0.2016	0.2016	0.2016	0.2016	0.2016	0.2016	0.2016	0.2016	0.2016	0.2016	0.2016	0.2016	0.2016	0.2016	0.2016	0.2016	0.2016	0.2016
Total attack availability of all unprotected humans	Ah,u (summed Ah,0,u and Ah,net,u)	1.2	0.4416	0.4416	0.4416	0.4416	0.4416	0.4416	0.4416	0.4416	0.4416	0.4416	0.4416	0.4416	0.4416	0.4416	0.4416	0.4416	0.4416	0.4416	0.4416	0.4416	0.4416	0.4416	0.4416	0.4416	0.4416	0.4416	0.4416	0.4416	0.4416	0.4416	0.4416	0.4416	0.4416	0.4416	0.4416	0.4416	0.4416	0.4416	0.4416	0.4416	0.4416	0.4416	0.4416	0.4416	0.4416	0.4416	0.4416
Total attack availability of all unprotected humans	Ah,u (remainder uncovered by πC)	1.2	0.4416	0.4416	0.4416	0.4416	0.4416	0.4416	0.4416	0.4416	0.4416	0.4416	0.4416	0.4416	0.4416	0.4416	0.4416	0.4416	0.4416	0.4416	0.4416	0.4416	0.4416	0.4416	0.4416	0.4416	0.4416	0.4416	0.4416	0.4416	0.4416	0.4416	0.4416	0.4416	0.4416	0.4416	0.4416	0.4416	0.4416	0.4416	0.4416	0.4416	0.4416	0.4416	0.4416	0.4416	0.4416	0.4416	0.4416
Total attack availability of all human net users at times when they are protected	Ah,p	0	0.0673253	0.152362	0.0678387	0.118259	0.130177	0.180414	0.076456	0.140078	0.154012	0.220567	0.0799397	0.149428	0.189765	0.246053	0.107809	0.195265	0.0748059	0.130177	0.154012	0.189765	0.152362	0.180414	0.220567	0.246053	0.0678387	0.076456	0.0799397	0.107809	0.118259	0.140078	0.149428	0.195082	0.0748059	0.152362	0.0678387	0.118259	0.0748059	0.152362	0.0678387	0.118259	0.0748059	0.152362	0.0678387	0.118259	0.0748059	0.152362	0.0678387
Total availability of all humans	Ah	1.2	0.508925	0.593962	0.509439	0.559859	0.571777	0.622014	0.518056	0.581678	0.595612	0.662167	0.52154	0.591028	0.631365	0.687653	0.549409	0.636865	0.516406	0.571777	0.595612	0.631365	0.593962	0.622014	0.662167	0.687653	0.509439	0.518056	0.52154	0.549409	0.559859	0.581678	0.591028	0.636682	0.516406	0.593962	0.509439	0.559859	0.516406	0.593962	0.509439	0.559859	0.516406	0.593962	0.509439	0.559859	0.516406	0.593962	0.509439
Total availability of all cattle	Ac	0.266	0.266	0.266	0.266	0.266	0.266	0.266	0.266	0.266	0.266	0.266	0.266	0.266	0.266	0.266	0.266	0.266	0.266	0.266	0.266	0.266	0.266	0.266	0.266	0.266	0.266	0.266	0.266	0.266	0.266	0.266	0.266	0.266	0.266	0.266	0.266	0.266	0.266	0.266	0.266	0.266	0.266	0.266	0.266	0.266	0.266	0.266	0.266
Total availability of all odor baited traps	At	0	0	0	0	0	0	0	0	0	0	0	0	0	0	0	0	0	0	0	0	0	0	0	0	0	0	0	0	0	0	0	0	0	0	0	0	0	0	0	0	0	0	0	0	0	0	0	0
Total availabilty of all hosts (pseudo hosts, cattle and humans)	A	1.466	0.774925	0.859962	0.775439	0.825859	0.837777	0.888014	0.784056	0.847678	0.861612	0.928167	0.78754	0.857028	0.897365	0.953653	0.815409	0.902865	0.782406	0.837777	0.861612	0.897365	0.859962	0.888014	0.928167	0.953653	0.775439	0.784056	0.78754	0.815409	0.825859	0.847678	0.857028	0.902682	0.782406	0.859962	0.775439	0.825859	0.782406	0.859962	0.775439	0.825859	0.782406	0.859962	0.775439	0.825859	0.782406	0.859962	0.775439
Proportion of total host availability accounted for by pseudohosts (e.g. odour baited stations and odour baited traps)	At/A	0	0	0	0	0	0	0	0	0	0	0	0	0	0	0	0	0	0	0	0	0	0	0	0	0	0	0	0	0	0	0	0	0	0	0	0	0	0	0	0	0	0	0	0	0	0	0	0
Proportion of bloodmeals taken from humans (human blood index)	Qh	0.818554	0.624622	0.624921	0.624202	0.6254	0.624202	0.624562	0.624802	0.625877	0.624202	0.624921	0.624682	0.625638	0.624921	0.624562	0.625161	0.625519	0.624682	0.624202	0.624202	0.624921	0.624921	0.624562	0.624921	0.624562	0.624202	0.624802	0.624682	0.625161	0.6254	0.625877	0.625638	0.625519	0.624682	0.624921	0.624202	0.6254	0.624682	0.624921	0.624202	0.6254	0.624682	0.624921	0.624202	0.6254	0.624682	0.624921	0.624202
Oviposition site-seeking interval (average time taken to find oviposition site)	ηo	0.333333	0.333333	0.333333	0.333333	0.333333	0.333333	0.333333	0.333333	0.333333	0.333333	0.333333	0.333333	0.333333	0.333333	0.333333	0.333333	0.333333	0.333333	0.333333	0.333333	0.333333	0.333333	0.333333	0.333333	0.333333	0.333333	0.333333	0.333333	0.333333	0.333333	0.333333	0.333333	0.333333	0.333333	0.333333	0.333333	0.333333	0.333333	0.333333	0.333333	0.333333	0.333333	0.333333	0.333333	0.333333	0.333333	0.333333	0.333333
Host-seeking interval (average time taken to find any host)	ηv	0.682128	1.29045	1.16284	1.28959	1.21086	1.19364	1.12611	1.27542	1.17969	1.16061	1.07739	1.26978	1.16682	1.11437	1.0486	1.22638	1.10758	1.27811	1.19364	1.16061	1.11437	1.16284	1.12611	1.07739	1.0486	1.28959	1.27542	1.26978	1.22638	1.21086	1.17969	1.16682	1.10781	1.27811	1.16284	1.28959	1.21086	1.27811	1.16284	1.28959	1.21086	1.27811	1.16284	1.28959	1.21086	1.27811	1.16284	1.28959
Duration of gestation	g	2	2	2	2	2	2	2	2	2	2	2	2	2	2	2	2	2	2	2	2	2	2	2	2	2	2	2	2	2	2	2	2	2	2	2	2	2	2	2	2	2	2	2	2	2	2	2	2
Feeding cycle length	f	3.01546	3.62378	3.49618	3.62293	3.54419	3.52697	3.45944	3.60875	3.51303	3.49395	3.41073	3.60311	3.50016	3.44771	3.38193	3.55971	3.44092	3.61144	3.52697	3.49395	3.44771	3.49618	3.45944	3.41073	3.38193	3.62293	3.60875	3.60311	3.55971	3.54419	3.51303	3.50016	3.44114	3.61144	3.49618	3.62293	3.54419	3.61144	3.49618	3.62293	3.54419	3.61144	3.49618	3.62293	3.54419	3.61144	3.49618	3.62293
Daily survival probability while searching for oviposition sites or vertebrate hosts	Pov	0.85	0.85	0.85	0.85	0.85	0.85	0.85	0.85	0.85	0.85	0.85	0.85	0.85	0.85	0.85	0.85	0.85	0.85	0.85	0.85	0.85	0.85	0.85	0.85	0.85	0.85	0.85	0.85	0.85	0.85	0.85	0.85	0.85	0.85	0.85	0.85	0.85	0.85	0.85	0.85	0.85	0.85	0.85	0.85	0.85	0.85	0.85	0.85
Daily survival probability while resting	P	0.9	0.9	0.9	0.9	0.9	0.9	0.9	0.9	0.9	0.9	0.9	0.9	0.9	0.9	0.9	0.9	0.9	0.9	0.9	0.9	0.9	0.9	0.9	0.9	0.9	0.9	0.9	0.9	0.9	0.9	0.9	0.9	0.9	0.9	0.9	0.9	0.9	0.9	0.9	0.9	0.9	0.9	0.9	0.9	0.9	0.9	0.9	0.9
Mean attack survival probability	Pγ	0.9	0.822873	0.742037	0.821501	0.773566	0.760373	0.717977	0.813641	0.75452	0.739339	0.687509	0.809809	0.74586	0.711108	0.668559	0.783031	0.707791	0.815123	0.760373	0.739339	0.711108	0.742037	0.717977	0.687509	0.668559	0.821501	0.813641	0.809809	0.783031	0.773566	0.75452	0.74586	0.707935	0.815123	0.742037	0.821501	0.773566	0.815123	0.742037	0.821501	0.773566	0.815123	0.742037	0.821501	0.773566	0.815123	0.742037	0.821501
Probability of surviving one complete feeding cycle	Pf	0.618095	0.511929	0.471312	0.511146	0.487519	0.480548	0.458761	0.507423	0.477931	0.469769	0.442785	0.505497	0.473435	0.455239	0.4326	0.492241	0.453616	0.508125	0.480548	0.469769	0.455239	0.471312	0.458761	0.442785	0.4326	0.511146	0.507423	0.505497	0.492241	0.487519	0.477931	0.473435	0.453692	0.508125	0.471312	0.511146	0.487519	0.508125	0.471312	0.511146	0.487519	0.508125	0.471312	0.511146	0.487519	0.508125	0.471312	0.511146
Duration of the parasite sporogonic development period	n	11	11	11	11	11	11	11	11	11	11	11	11	11	11	11	11	11	11	11	11	11	11	11	11	11	11	11	11	11	11	11	11	11	11	11	11	11	11	11	11	11	11	11	11	11	11	11	11
Mean number of feeding cycles requried for the sporogonic development period	F	3.64787	3.0355	3.1463	3.03622	3.10367	3.11883	3.1797	3.04814	3.1312	3.1483	3.22512	3.05292	3.14272	3.19053	3.25258	3.09014	3.19682	3.04587	3.11883	3.1483	3.19053	3.1463	3.1797	3.22512	3.25258	3.03622	3.04814	3.05292	3.09014	3.10367	3.1312	3.14272	3.19661	3.04587	3.1463	3.03622	3.10367	3.04587	3.1463	3.03622	3.10367	3.04587	3.1463	3.03622	3.10367	3.04587	3.1463	3.03622
Integral mean number of feeding cycles requried for the sporogonic development period	δ	3	3	3	3	3	3	3	3	3	3	3	3	3	3	3	3	3	3	3	3	3	3	3	3	3	3	3	3	3	3	3	3	3	3	3	3	3	3	3	3	3	3	3	3	3	3	3	3
Human infectiousness to mosquitoes	k	0.0297	0.0297	0.0297	0.0297	0.0297	0.0297	0.0297	0.0297	0.0297	0.0297	0.0297	0.0297	0.0297	0.0297	0.0297	0.0297	0.0297	0.0297	0.0297	0.0297	0.0297	0.0297	0.0297	0.0297	0.0297	0.0297	0.0297	0.0297	0.0297	0.0297	0.0297	0.0297	0.0297	0.0297	0.0297	0.0297	0.0297	0.0297	0.0297	0.0297	0.0297	0.0297	0.0297	0.0297	0.0297	0.0297	0.0297	0.0297
Mean number of infectious bites per mosquito lifetime	β	0.0165016	0.00513529	0.00296183	0.00508424	0.00370699	0.00337099	0.002477	0.00484094	0.00324719	0.0028995	0.00195863	0.00472004	0.00305	0.00235311	0.00168024	0.0039532	0.00229705	0.00488605	0.00337099	0.0028995	0.00235311	0.00296183	0.002477	0.00195863	0.00168024	0.00508424	0.00484094	0.00472004	0.0039532	0.00370699	0.00324719	0.00305	0.00229958	0.00488605	0.00296183	0.00508424	0.00370699	0.00488605	0.00296183	0.00508424	0.00370699	0.00488605	0.00296183	0.00508424	0.00370699	0.00488605	0.00296183	0.00508424
Mean number of infectious human bites per mosquito lifetime	βh	0.0135074	0.00320762	0.00185091	0.00317359	0.00231835	0.00210418	0.00154704	0.00302463	0.00203234	0.00180987	0.00122399	0.00294853	0.0019082	0.00147051	0.00104941	0.00247139	0.00143685	0.00305223	0.00210418	0.00180987	0.00147051	0.00185091	0.00154704	0.00122399	0.00104941	0.00317359	0.00302463	0.00294853	0.00247139	0.00231835	0.00203234	0.0019082	0.00143843	0.00305223	0.00185091	0.00317359	0.00231835	0.00305223	0.00185091	0.00317359	0.00231835	0.00305223	0.00185091	0.00317359	0.00231835	0.00305223	0.00185091	0.00317359
Mean number of human bites per mosquito lifetime	bh	1.5666	0.848815	0.744447	0.846117	0.785027	0.766155	0.714545	0.836669	0.761607	0.739955	0.679068	0.831289	0.750365	0.706863	0.656791	0.796839	0.703803	0.838432	0.766155	0.739955	0.706863	0.744447	0.714545	0.679068	0.656791	0.846117	0.836669	0.831289	0.796839	0.785027	0.761607	0.750365	0.703974	0.838432	0.744447	0.846117	0.785027	0.838432	0.744447	0.846117	0.785027	0.838432	0.744447	0.846117	0.785027	0.838432	0.744447	0.846117
Mean number of bites per mosquito lifetime	b	1.91386	1.35893	1.19127	1.35552	1.25524	1.22742	1.14407	1.33909	1.21686	1.18544	1.08665	1.33074	1.19936	1.13112	1.0516	1.27462	1.12515	1.34218	1.22742	1.18544	1.13112	1.19127	1.14407	1.08665	1.0516	1.35552	1.33909	1.33074	1.27462	1.25524	1.21686	1.19936	1.12542	1.34218	1.19127	1.35552	1.25524	1.34218	1.19127	1.35552	1.25524	1.34218	1.19127	1.35552	1.25524	1.34218	1.19127	1.35552
Mean number of bites per mosquito lifetime relative to baseline conditions	b/b0	1	0.710044	0.62244	0.708262	0.655867	0.641329	0.597782	0.699681	0.635815	0.619397	0.567776	0.695316	0.626668	0.591016	0.549466	0.665991	0.587894	0.701291	0.641329	0.619397	0.591016	0.62244	0.597782	0.567776	0.549466	0.708262	0.699681	0.695316	0.665991	0.655867	0.635815	0.626668	0.588037	0.701291	0.62244	0.708262	0.655867	0.701291	0.62244	0.708262	0.655867	0.701291	0.62244	0.708262	0.655867	0.701291	0.62244	0.708262
Maximum emergence rate of mosquitoes	Emax	20000000	20000000	20000000	20000000	20000000	20000000	20000000	20000000	20000000	20000000	20000000	20000000	20000000	20000000	20000000	20000000	20000000	20000000	20000000	20000000	20000000	20000000	20000000	20000000	20000000	20000000	20000000	20000000	20000000	20000000	20000000	20000000	20000000	20000000	20000000	20000000	20000000	20000000	20000000	20000000	20000000	20000000	20000000	20000000	20000000	20000000	20000000	20000000
Emergence rate of adult mosquitoes	E	20000000	1.42009e+07	1.24488e+07	1.41652e+07	1.31173e+07	1.28266e+07	1.19556e+07	1.39936e+07	1.27163e+07	1.23879e+07	1.13555e+07	1.39063e+07	1.25334e+07	1.18203e+07	1.09893e+07	1.33198e+07	1.17579e+07	1.40258e+07	1.28266e+07	1.23879e+07	1.18203e+07	1.24488e+07	1.19556e+07	1.13555e+07	1.09893e+07	1.41652e+07	1.39936e+07	1.39063e+07	1.33198e+07	1.31173e+07	1.27163e+07	1.25334e+07	1.17607e+07	1.40258e+07	1.24488e+07	1.41652e+07	1.31173e+07	1.40258e+07	1.24488e+07	1.41652e+07	1.31173e+07	1.40258e+07	1.24488e+07	1.41652e+07	1.31173e+07	1.40258e+07	1.24488e+07	1.41652e+07
Entomologic Inoculation Rate for unprotected humans	EIRh,0 (human bites and blood availability)	270.149	123.495	62.3892	122.097	82.1741	73.3033	50.1577	114.662	69.692	60.8942	37.6342	111.137	64.5593	47.0644	31.2738	89.0414	45.6277	116.034	73.3033	60.8942	47.0644	62.3892	50.1577	37.6342	31.2738	122.097	114.662	111.137	89.0414	82.1741	69.692	64.5593	45.6891	116.034	62.3892	122.097	82.1741	116.034	62.3892	122.097	82.1741	116.034	62.3892	122.097	82.1741	116.034	62.3892	122.097
Entomologic Inoculation Rate for unprotected humans	EIRh,0 (all bites and blood availability)	270.149	123.495	62.3892	122.097	82.1741	73.3033	50.1577	114.662	69.692	60.8942	37.6342	111.137	64.5593	47.0644	31.2738	89.0414	45.6277	116.034	73.3033	60.8942	47.0644	62.3892	50.1577	37.6342	31.2738	122.097	114.662	111.137	89.0414	82.1741	69.692	64.5593	45.6891	116.034	62.3892	122.097	82.1741	116.034	62.3892	122.097	82.1741	116.034	62.3892	122.097	82.1741	116.034	62.3892	122.097
Sporozoite prevalence	S	0.00862212	0.00377893	0.00248629	0.00375077	0.00295321	0.00274642	0.00216507	0.00361508	0.00266849	0.00244592	0.00180246	0.00354693	0.00254303	0.00208033	0.00159779	0.00310149	0.00204155	0.0036404	0.00274642	0.00244592	0.00208033	0.00248629	0.00216507	0.00180246	0.00159779	0.00375077	0.00361508	0.00354693	0.00310149	0.00295321	0.00266849	0.00254303	0.0020433	0.0036404	0.00248629	0.00375077	0.00295321	0.0036404	0.00248629	0.00375077	0.00295321	0.0036404	0.00248629	0.00375077	0.00295321	0.0036404	0.00248629	0.00375077
Biting rate experienced by person lacking a net	Bh,0	85.8412	89.5338	68.7489	89.1849	76.2339	73.1247	63.4705	86.8979	71.5525	68.2089	57.2037	85.8443	69.5529	61.9824	53.625	78.6555	61.2317	87.326	73.1247	68.2089	61.9824	68.7489	63.4705	57.2037	53.625	89.1849	86.8979	85.8443	78.6555	76.2339	71.5525	69.5529	61.2615	87.326	68.7489	89.1849	76.2339	87.326	68.7489	89.1849	76.2339	87.326	68.7489	89.1849	76.2339	87.326	68.7489	89.1849
Biting rate experienced by average community member	Bh	85.8412	33.0244	25.3904	32.8369	28.2123	26.9237	23.405	32.0768	26.5338	25.1137	21.1265	31.6717	25.766	22.8914	19.7745	29.0788	22.6719	32.2183	26.9237	25.1137	22.8914	25.3904	23.405	21.1265	19.7745	32.8369	32.0768	31.6717	29.0788	28.2123	26.5338	25.766	22.6829	32.2183	25.3904	32.8369	28.2123	32.2183	25.3904	32.8369	28.2123	32.2183	25.3904	32.8369	28.2123	32.2183	25.3904	32.8369
Entomologic Inoculation Rate for human net users	EIRh,net (Pi weighted zhu and zhp values with human specific beta and Z)	270.149	26.065	13.2047	25.6692	17.4697	15.411	10.5804	24.2413	14.8818	12.8022	7.96529	23.4697	13.7553	9.96121	6.59699	18.8877	9.71091	24.504	15.411	12.8022	9.96121	13.2047	10.5804	7.96529	6.59699	25.6692	24.2413	23.4697	18.8877	17.4697	14.8818	13.7553	9.72399	24.504	13.2047	25.6692	17.4697	24.504	13.2047	25.6692	17.4697	24.504	13.2047	25.6692	17.4697	24.504	13.2047	25.6692
Entomologic Inoculation Rate for human net users	EIRh,net (direct zh,net value and total beta and Z)	270.149	26.065	13.2047	25.6692	17.4697	15.411	10.5804	24.2413	14.8818	12.8022	7.96529	23.4697	13.7553	9.96121	6.59699	18.8877	9.71091	24.504	15.411	12.8022	9.96121	13.2047	10.5804	7.96529	6.59699	25.6692	24.2413	23.4697	18.8877	17.4697	14.8818	13.7553	9.72399	24.504	13.2047	25.6692	17.4697	24.504	13.2047	25.6692	17.4697	24.504	13.2047	25.6692	17.4697	24.504	13.2047	25.6692
Entomological Inoculation rate average community member	EIRh (direct)	270.149	45.5509	23.0416	44.9547	30.4106	26.9894	18.4959	42.3255	25.8438	22.4206	13.8991	41.0031	23.9161	17.3819	11.5323	32.9184	16.8943	42.81	26.9894	22.4206	17.3819	23.0416	18.4959	13.8991	11.5323	44.9547	42.3255	41.0031	32.9184	30.4106	25.8438	23.9161	16.917	42.81	23.0416	44.9547	30.4106	42.81	23.0416	44.9547	30.4106	42.81	23.0416	44.9547	30.4106	42.81	23.0416	44.9547
Entomological Inoculation rate average community member	EIRh (weighted)	270.149	45.5509	23.0416	44.9547	30.4106	26.9894	18.4959	42.3255	25.8438	22.4206	13.8991	41.0031	23.9161	17.3819	11.5323	32.9184	16.8943	42.81	26.9894	22.4206	17.3819	23.0416	18.4959	13.8991	11.5323	44.9547	42.3255	41.0031	32.9184	30.4106	25.8438	23.9161	16.917	42.81	23.0416	44.9547	30.4106	42.81	23.0416	44.9547	30.4106	42.81	23.0416	44.9547	30.4106	42.81	23.0416	44.9547
Entomological Inoculation rate average community member	EIR (protective coverage-weighted blood availability)	270.149	45.5509	23.0416	44.9547	30.4106	26.9894	18.4959	42.3255	25.8438	22.4206	13.8991	41.0031	23.9161	17.3819	11.5323	32.9184	16.8943	42.81	26.9894	22.4206	17.3819	23.0416	18.4959	13.8991	11.5323	44.9547	42.3255	41.0031	32.9184	30.4106	25.8438	23.9161	16.917	42.81	23.0416	44.9547	30.4106	42.81	23.0416	44.9547	30.4106	42.81	23.0416	44.9547	30.4106	42.81	23.0416	44.9547
Relative reduction of entomological inoculation rate for unprotected humans	Protection for non user	0	0.542863	0.769056	0.548038	0.695819	0.728656	0.814333	0.575559	0.742023	0.77459	0.860691	0.588609	0.761023	0.825783	0.884235	0.670398	0.831102	0.57048	0.728656	0.77459	0.825783	0.769056	0.814333	0.860691	0.884235	0.548038	0.575559	0.588609	0.670398	0.695819	0.742023	0.761023	0.830874	0.57048	0.769056	0.548038	0.695819	0.57048	0.769056	0.548038	0.695819	0.57048	0.769056	0.548038	0.695819	0.57048	0.769056	0.548038
Relative reduction of entomological inoculation rate for protected humans	Protection for net user	0	0.903516	0.951121	0.904981	0.935333	0.942954	0.960835	0.910267	0.944913	0.952611	0.970515	0.913123	0.949082	0.963127	0.97558	0.930084	0.964053	0.909295	0.942954	0.952611	0.963127	0.951121	0.960835	0.970515	0.97558	0.904981	0.910267	0.913123	0.930084	0.935333	0.944913	0.949082	0.964005	0.909295	0.951121	0.904981	0.935333	0.909295	0.951121	0.904981	0.935333	0.909295	0.951121	0.904981	0.935333	0.909295	0.951121	0.904981
Relative reduction of entomological inoculation rate for human net user versus non user	Personal protection for net user relative to non-user (relative EIR)	0	0.788939	0.788349	0.789764	0.787406	0.789764	0.789057	0.788585	0.786463	0.789764	0.788349	0.788821	0.786935	0.788349	0.789057	0.787878	0.787171	0.788821	0.789764	0.789764	0.788349	0.788349	0.789057	0.788349	0.789057	0.789764	0.788585	0.788821	0.787878	0.787406	0.786463	0.786935	0.787171	0.788821	0.788349	0.789764	0.787406	0.788821	0.788349	0.789764	0.787406	0.788821	0.788349	0.789764	0.787406	0.788821	0.788349	0.789764
Relative reduction of entomological inoculation rate for human net user versus non user	Personal protection for net user relative to non-user (relative blood availability)	0	0.788939	0.788349	0.789764	0.787406	0.789764	0.789057	0.788585	0.786463	0.789764	0.788349	0.788821	0.786935	0.788349	0.789057	0.787878	0.787171	0.788821	0.789764	0.789764	0.788349	0.788349	0.789057	0.788349	0.789057	0.789764	0.788585	0.788821	0.787878	0.787406	0.786463	0.786935	0.787171	0.788821	0.788349	0.789764	0.787406	0.788821	0.788349	0.789764	0.787406	0.788821	0.788349	0.789764	0.787406	0.788821	0.788349	0.789764
Relative entolmological inoculation rate for people not using intervention	ψh,0,Ω	1	0.457137	0.230944	0.451962	0.304181	0.271344	0.185667	0.424441	0.257977	0.22541	0.139309	0.411391	0.238977	0.174217	0.115765	0.329602	0.168898	0.42952	0.271344	0.22541	0.174217	0.230944	0.185667	0.139309	0.115765	0.451962	0.424441	0.411391	0.329602	0.304181	0.257977	0.238977	0.169126	0.42952	0.230944	0.451962	0.304181	0.42952	0.230944	0.451962	0.304181	0.42952	0.230944	0.451962	0.304181	0.42952	0.230944	0.451962
Relative entomological inoculation rate for people using intervention	ψh,net,Ω	1	0.0964838	0.0488794	0.0950186	0.0646669	0.0570463	0.0391652	0.0897331	0.0550875	0.0473893	0.0294848	0.0868771	0.0509177	0.0368731	0.0244198	0.0699158	0.0359466	0.0907055	0.0570463	0.0473893	0.0368731	0.0488794	0.0391652	0.0294848	0.0244198	0.0950186	0.0897331	0.0868771	0.0699158	0.0646669	0.0550875	0.0509177	0.035995	0.0907055	0.0488794	0.0950186	0.0646669	0.0907055	0.0488794	0.0950186	0.0646669	0.0907055	0.0488794	0.0950186	0.0646669	0.0907055	0.0488794	0.0950186
Relative entomological inoculation rate average person relative to non users		1	0.211061	0.211651	0.210236	0.212594	0.210236	0.210943	0.211415	0.213537	0.210236	0.211651	0.211179	0.213065	0.211651	0.210943	0.212122	0.212829	0.211179	0.210236	0.210236	0.211651	0.211651	0.210943	0.211651	0.210943	0.210236	0.211415	0.211179	0.212122	0.212594	0.213537	0.213065	0.212829	0.211179	0.211651	0.210236	0.212594	0.211179	0.211651	0.210236	0.212594	0.211179	0.211651	0.210236	0.212594	0.211179	0.211651	0.210236
Community-wide mean relative EIR	ψh,Ω	1	0.168614	0.0852923	0.166407	0.11257	0.0999058	0.0684655	0.156675	0.0956653	0.0829935	0.0514497	0.15178	0.0885295	0.0643418	0.0426889	0.121853	0.0625369	0.158468	0.0999058	0.0829935	0.0643418	0.0852923	0.0684655	0.0514497	0.0426889	0.166407	0.156675	0.15178	0.121853	0.11257	0.0956653	0.0885295	0.0626212	0.158468	0.0852923	0.166407	0.11257	0.158468	0.0852923	0.166407	0.11257	0.158468	0.0852923	0.166407	0.11257	0.158468	0.0852923	0.166407
		1	1	1	1	1	1	1	1	1	1	1	1	1	1	1	1	1	1	1	1	1	1	1	1	1	1	1	1	1	1	1	1	1	1	1	1	1	1	1	1	1	1	1	1	1	1	1	1
		2	2	2	2	2	2	2	2	2	2	2	2	2	2	2	2	2	2	2	2	2	2	2	2	2	2	2	2	2	2	2	2	2	2	2	2	2	2	2	2	2	2	2	2	2	2	2	2
		3	3	3	3	3	3	3	3	3	3	3	3	3	3	3	3	3	3	3	3	3	3	3	3	3	3	3	3	3	3	3	3	3	3	3	3	3	3	3	3	3	3	3	3	3	3	3	3
		4	4	4	4	4	4	4	4	4	4	4	4	4	4	4	4	4	4	4	4	4	4	4	4	4	4	4	4	4	4	4	4	4	4	4	4	4	4	4	4	4	4	4	4	4	4	4	4
		5	5	5	5	5	5	5	5	5	5	5	5	5	5	5	5	5	5	5	5	5	5	5	5	5	5	5	5	5	5	5	5	5	5	5	5	5	5	5	5	5	5	5	5	5	5	5	5
		6	6	6	6	6	6	6	6	6	6	6	6	6	6	6	6	6	6	6	6	6	6	6	6	6	6	6	6	6	6	6	6	6	6	6	6	6	6	6	6	6	6	6	6	6	6	6	6
		7	7	7	7	7	7	7	7	7	7	7	7	7	7	7	7	7	7	7	7	7	7	7	7	7	7	7	7	7	7	7	7	7	7	7	7	7	7	7	7	7	7	7	7	7	7	7	7
		8	8	8	8	8	8	8	8	8	8	8	8	8	8	8	8	8	8	8	8	8	8	8	8	8	8	8	8	8	8	8	8	8	8	8	8	8	8	8	8	8	8	8	8	8	8	8	8
		9	9	9	9	9	9	9	9	9	9	9	9	9	9	9	9	9	9	9	9	9	9	9	9	9	9	9	9	9	9	9	9	9	9	9	9	9	9	9	9	9	9	9	9	9	9	9	9
		10	10	10	10	10	10	10	10	10	10	10	10	10	10	10	10	10	10	10	10	10	10	10	10	10	10	10	10	10	10	10	10	10	10	10	10	10	10	10	10	10	10	10	10	10	10	10	10
		11	11	11	11	11	11	11	11	11	11	11	11	11	11	11	11	11	11	11	11	11	11	11	11	11	11	11	11	11	11	11	11	11	11	11	11	11	11	11	11	11	11	11	11	11	11	11	11
		12	12	12	12	12	12	12	12	12	12	12	12	12	12	12	12	12	12	12	12	12	12	12	12	12	12	12	12	12	12	12	12	12	12	12	12	12	12	12	12	12	12	12	12	12	12	12	12
		13	13	13	13	13	13	13	13	13	13	13	13	13	13	13	13	13	13	13	13	13	13	13	13	13	13	13	13	13	13	13	13	13	13	13	13	13	13	13	13	13	13	13	13	13	13	13	13
		14	14	14	14	14	14	14	14	14	14	14	14	14	14	14	14	14	14	14	14	14	14	14	14	14	14	14	14	14	14	14	14	14	14	14	14	14	14	14	14	14	14	14	14	14	14	14	14
		15	15	15	15	15	15	15	15	15	15	15	15	15	15	15	15	15	15	15	15	15	15	15	15	15	15	15	15	15	15	15	15	15	15	15	15	15	15	15	15	15	15	15	15	15	15	15	15
		16	16	16	16	16	16	16	16	16	16	16	16	16	16	16	16	16	16	16	16	16	16	16	16	16	16	16	16	16	16	16	16	16	16	16	16	16	16	16	16	16	16	16	16	16	16	16	16
		17	17	17	17	17	17	17	17	17	17	17	17	17	17	17	17	17	17	17	17	17	17	17	17	17	17	17	17	17	17	17	17	17	17	17	17	17	17	17	17	17	17	17	17	17	17	17	17
		18	18	18	18	18	18	18	18	18	18	18	18	18	18	18	18	18	18	18	18	18	18	18	18	18	18	18	18	18	18	18	18	18	18	18	18	18	18	18	18	18	18	18	18	18	18	18	18
		19	19	19	19	19	19	19	19	19	19	19	19	19	19	19	19	19	19	19	19	19	19	19	19	19	19	19	19	19	19	19	19	19	19	19	19	19	19	19	19	19	19	19	19	19	19	19	19
		20	20	20	20	20	20	20	20	20	20	20	20	20	20	20	20	20	20	20	20	20	20	20	20	20	20	20	20	20	20	20	20	20	20	20	20	20	20	20	20	20	20	20	20	20	20	20	20
		21	21	21	21	21	21	21	21	21	21	21	21	21	21	21	21	21	21	21	21	21	21	21	21	21	21	21	21	21	21	21	21	21	21	21	21	21	21	21	21	21	21	21	21	21	21	21	21
		22	22	22	22	22	22	22	22	22	22	22	22	22	22	22	22	22	22	22	22	22	22	22	22	22	22	22	22	22	22	22	22	22	22	22	22	22	22	22	22	22	22	22	22	22	22	22	22
		23	23	23	23	23	23	23	23	23	23	23	23	23	23	23	23	23	23	23	23	23	23	23	23	23	23	23	23	23	23	23	23	23	23	23	23	23	23	23	23	23	23	23	23	23	23	23	23
		24	24	24	24	24	24	24	24	24	24	24	24	24	24	24	24	24	24	24	24	24	24	24	24	24	24	24	24	24	24	24	24	24	24	24	24	24	24	24	24	24	24	24	24	24	24	24	24
		25	25	25	25	25	25	25	25	25	25	25	25	25	25	25	25	25	25	25	25	25	25	25	25	25	25	25	25	25	25	25	25	25	25	25	25	25	25	25	25	25	25	25	25	25	25	25	25
		26	26	26	26	26	26	26	26	26	26	26	26	26	26	26	26	26	26	26	26	26	26	26	26	26	26	26	26	26	26	26	26	26	26	26	26	26	26	26	26	26	26	26	26	26	26	26	26
		27	27	27	27	27	27	27	27	27	27	27	27	27	27	27	27	27	27	27	27	27	27	27	27	27	27	27	27	27	27	27	27	27	27	27	27	27	27	27	27	27	27	27	27	27	27	27	27
		28	28	28	28	28	28	28	28	28	28	28	28	28	28	28	28	28	28	28	28	28	28	28	28	28	28	28	28	28	28	28	28	28	28	28	28	28	28	28	28	28	28	28	28	28	28	28	28
		29	29	29	29	29	29	29	29	29	29	29	29	29	29	29	29	29	29	29	29	29	29	29	29	29	29	29	29	29	29	29	29	29	29	29	29	29	29	29	29	29	29	29	29	29	29	29	29
		30	30	30	30	30	30	30	30	30	30	30	30	30	30	30	30	30	30	30	30	30	30	30	30	30	30	30	30	30	30	30	30	30	30	30	30	30	30	30	30	30	30	30	30	30	30	30	30
		31	31	31	31	31	31	31	31	31	31	31	31	31	31	31	31	31	31	31	31	31	31	31	31	31	31	31	31	31	31	31	31	31	31	31	31	31	31	31	31	31	31	31	31	31	31	31	31
		32	32	32	32	32	32	32	32	32	32	32	32	32	32	32	32	32	32	32	32	32	32	32	32	32	32	32	32	32	32	32	32	32	32	32	32	32	32	32	32	32	32	32	32	32	32	32	32
		33	33	33	33	33	33	33	33	33	33	33	33	33	33	33	33	33	33	33	33	33	33	33	33	33	33	33	33	33	33	33	33	33	33	33	33	33	33	33	33	33	33	33	33	33	33	33	33
		34	34	34	34	34	34	34	34	34	34	34	34	34	34	34	34	34	34	34	34	34	34	34	34	34	34	34	34	34	34	34	34	34	34	34	34	34	34	34	34	34	34	34	34	34	34	34	34
		35	35	35	35	35	35	35	35	35	35	35	35	35	35	35	35	35	35	35	35	35	35	35	35	35	35	35	35	35	35	35	35	35	35	35	35	35	35	35	35	35	35	35	35	35	35	35	35
		36	36	36	36	36	36	36	36	36	36	36	36	36	36	36	36	36	36	36	36	36	36	36	36	36	36	36	36	36	36	36	36	36	36	36	36	36	36	36	36	36	36	36	36	36	36	36	36
		37	37	37	37	37	37	37	37	37	37	37	37	37	37	37	37	37	37	37	37	37	37	37	37	37	37	37	37	37	37	37	37	37	37	37	37	37	37	37	37	37	37	37	37	37	37	37	37
		38	38	38	38	38	38	38	38	38	38	38	38	38	38	38	38	38	38	38	38	38	38	38	38	38	38	38	38	38	38	38	38	38	38	38	38	38	38	38	38	38	38	38	38	38	38	38	38
		39	39	39	39	39	39	39	39	39	39	39	39	39	39	39	39	39	39	39	39	39	39	39	39	39	39	39	39	39	39	39	39	39	39	39	39	39	39	39	39	39	39	39	39	39	39	39	39
		40	40	40	40	40	40	40	40	40	40	40	40	40	40	40	40	40	40	40	40	40	40	40	40	40	40	40	40	40	40	40	40	40	40	40	40	40	40	40	40	40	40	40	40	40	40	40	40
		0	0	0	0	0	0	0	0	0	0	0	0	0	0	0	0	0	0	0	0	0	0	0	0	0	0	0	0	0	0	0	0	0	0	0	0	0	0	0	0	0	0	0	0	0	0	0	0
		0	0	0	0	0	0	0	0	0	0	0	0	0	0	0	0	0	0	0	0	0	0	0	0	0	0	0	0	0	0	0	0	0	0	0	0	0	0	0	0	0	0	0	0	0	0	0	0
		0	0	0	0	0	0	0	0	0	0	0	0	0	0	0	0	0	0	0	0	0	0	0	0	0	0	0	0	0	0	0	0	0	0	0	0	0	0	0	0	0	0	0	0	0	0	0	0
		0	0	0	0	0	0	0	0	0	0	0	0	0	0	0	0	0	0	0	0	0	0	0	0	0	0	0	0	0	0	0	0	0	0	0	0	0	0	0	0	0	0	0	0	0	0	0	0
		0	0	0	0	0	0	0	0	0	0	0	0	0	0	0	0	0	0	0	0	0	0	0	0	0	0	0	0	0	0	0	0	0	0	0	0	0	0	0	0	0	0	0	0	0	0	0	0
		0	0	0	0	0	0	0	0	0	0	0	0	0	0	0	0	0	0	0	0	0	0	0	0	0	0	0	0	0	0	0	0	0	0	0	0	0	0	0	0	0	0	0	0	0	0	0	0
		0	0	0	0	0	0	0	0	0	0	0	0	0	0	0	0	0	0	0	0	0	0	0	0	0	0	0	0	0	0	0	0	0	0	0	0	0	0	0	0	0	0	0	0	0	0	0	0
		0	0	0	0	0	0	0	0	0	0	0	0	0	0	0	0	0	0	0	0	0	0	0	0	0	0	0	0	0	0	0	0	0	0	0	0	0	0	0	0	0	0	0	0	0	0	0	0
		0	0	0	0	0	0	0	0	0	0	0	0	0	0	0	0	0	0	0	0	0	0	0	0	0	0	0	0	0	0	0	0	0	0	0	0	0	0	0	0	0	0	0	0	0	0	0	0
		0	0	0	0	0	0	0	0	0	0	0	0	0	0	0	0	0	0	0	0	0	0	0	0	0	0	0	0	0	0	0	0	0	0	0	0	0	0	0	0	0	0	0	0	0	0	0	0
		0	0	0	0	0	0	0	0	0	0	0	0	0	0	0	0	0	0	0	0	0	0	0	0	0	0	0	0	0	0	0	0	0	0	0	0	0	0	0	0	0	0	0	0	0	0	0	0
		0.00806213	0.00511931	0.0053087	0.00511708	0.00524079	0.0052563	0.00536199	0.00514211	0.00529132	0.00530597	0.00544171	0.00514917	0.00530875	0.00538334	0.00548488	0.00521595	0.00539911	0.0051373	0.0052563	0.00530597	0.00538334	0.0053087	0.00536199	0.00544171	0.00548488	0.00511708	0.00514211	0.00514917	0.00521595	0.00524079	0.00529132	0.00530875	0.00539876	0.0051373	0.0053087	0.00511708	0.00524079	0.0051373	0.0053087	0.00511708	0.00524079	0.0051373	0.0053087	0.00511708	0.00524079	0.0051373	0.0053087	0.00511708
		0.0160593	0.0102124	0.0105892	0.010208	0.0104541	0.010485	0.0106952	0.0102578	0.0105546	0.0105838	0.0108538	0.0102718	0.0105893	0.0107377	0.0109397	0.0104047	0.0107691	0.0102482	0.010485	0.0105838	0.0107377	0.0105892	0.0106952	0.0108538	0.0109397	0.010208	0.0102578	0.0102718	0.0104047	0.0104541	0.0105546	0.0105893	0.0107684	0.0102482	0.0105892	0.010208	0.0104541	0.0102482	0.0105892	0.010208	0.0104541	0.0102482	0.0105892	0.010208	0.0104541	0.0102482	0.0105892	0.010208
		0.0239919	0.0152795	0.0158417	0.0152728	0.0156401	0.0156861	0.0159999	0.0153471	0.0157901	0.0158336	0.0162364	0.0153681	0.0158419	0.0160632	0.0163645	0.0155664	0.0161101	0.0153328	0.0156861	0.0158336	0.0160632	0.0158417	0.0159999	0.0162364	0.0163645	0.0152728	0.0153471	0.0153681	0.0155664	0.0156401	0.0157901	0.0158419	0.016109	0.0153328	0.0158417	0.0152728	0.0156401	0.0153328	0.0158417	0.0152728	0.0156401	0.0153328	0.0158417	0.0152728	0.0156401	0.0153328	0.0158417	0.0152728
		0.0318606	0.0203205	0.0210663	0.0203117	0.0207989	0.02086	0.0212761	0.0204103	0.0209979	0.0210556	0.0215898	0.0204382	0.0210665	0.0213601	0.0217597	0.0207011	0.0214222	0.0203914	0.02086	0.0210556	0.0213601	0.0210663	0.0212761	0.0215898	0.0217597	0.0203117	0.0204103	0.0204382	0.0207011	0.0207989	0.0209979	0.0210665	0.0214208	0.0203914	0.0210663	0.0203117	0.0207989	0.0203914	0.0210663	0.0203117	0.0207989	0.0203914	0.0210663	0.0203117	0.0207989	0.0203914	0.0210663	0.0203117
		0.0396659	0.0253358	0.0262632	0.0253249	0.0259307	0.0260066	0.026524	0.0254475	0.0261781	0.0262498	0.026914	0.0254821	0.0262634	0.0266284	0.0271252	0.0258091	0.0267056	0.0254239	0.0260066	0.0262498	0.0266284	0.0262632	0.026524	0.026914	0.0271252	0.0253249	0.0254475	0.0254821	0.0258091	0.0259307	0.0261781	0.0262634	0.0267039	0.0254239	0.0262632	0.0253249	0.0259307	0.0254239	0.0262632	0.0253249	0.0259307	0.0254239	0.0262632	0.0253249	0.0259307	0.0254239	0.0262632	0.0253249
		0.0474082	0.0303254	0.0314325	0.0303124	0.0310356	0.0311262	0.0317437	0.0304588	0.0313309	0.0314165	0.0322093	0.0305001	0.0314327	0.0318684	0.0324613	0.0308904	0.0319606	0.0304306	0.0311262	0.0314165	0.0318684	0.0314325	0.0317437	0.0322093	0.0324613	0.0303124	0.0304588	0.0305001	0.0308904	0.0310356	0.0313309	0.0314327	0.0319585	0.0304306	0.0314325	0.0303124	0.0310356	0.0304306	0.0314325	0.0303124	0.0310356	0.0304306	0.0314325	0.0303124	0.0310356	0.0304306	0.0314325	0.0303124
		0.0550882	0.0352895	0.0365743	0.0352743	0.0361137	0.0362189	0.0369355	0.0354442	0.0364564	0.0365558	0.0374757	0.0354922	0.0365746	0.0370802	0.0377681	0.0359452	0.0371871	0.0354116	0.0362189	0.0365558	0.0370802	0.0365743	0.0369355	0.0374757	0.0377681	0.0352743	0.0354442	0.0354922	0.0359452	0.0361137	0.0364564	0.0365746	0.0371847	0.0354116	0.0365743	0.0352743	0.0361137	0.0354116	0.0365743	0.0352743	0.0361137	0.0354116	0.0365743	0.0352743	0.0361137	0.0354116	0.0365743	0.0352743
		0.0627062	0.0402282	0.0416889	0.0402109	0.0411653	0.0412848	0.0420995	0.0404041	0.0415548	0.0416678	0.0427135	0.0404586	0.0416892	0.0422639	0.0430458	0.0409737	0.0423855	0.0403669	0.0412848	0.0416678	0.0422639	0.0416889	0.0420995	0.0427135	0.0430458	0.0402109	0.0404041	0.0404586	0.0409737	0.0411653	0.0415548	0.0416892	0.0423827	0.0403669	0.0416889	0.0402109	0.0411653	0.0403669	0.0416889	0.0402109	0.0411653	0.0403669	0.0416889	0.0402109	0.0411653	0.0403669	0.0416889	0.0402109
		0.0702628	0.0451415	0.0467762	0.0451222	0.0461903	0.0463241	0.0472357	0.0453384	0.0466263	0.0467527	0.0479227	0.0453994	0.0467766	0.0474197	0.0482946	0.0459759	0.0475557	0.0452969	0.0463241	0.0467527	0.0474197	0.0467762	0.0472357	0.0479227	0.0482946	0.0451222	0.0453384	0.0453994	0.0459759	0.0461903	0.0466263	0.0467766	0.0475527	0.0452969	0.0467762	0.0451222	0.0461903	0.0452969	0.0467762	0.0451222	0.0461903	0.0452969	0.0467762	0.0451222	0.0461903	0.0452969	0.0467762	0.0451222
		0.0777584	0.0500298	0.0518366	0.0500084	0.051189	0.0513369	0.0523444	0.0502474	0.0516709	0.0518106	0.0531037	0.0503149	0.0518371	0.0525478	0.0535146	0.0509521	0.0526981	0.0502014	0.0513369	0.0518106	0.0525478	0.0518366	0.0523444	0.0531037	0.0535146	0.0500084	0.0502474	0.0503149	0.0509521	0.051189	0.0516709	0.0518371	0.0526947	0.0502014	0.0518366	0.0500084	0.051189	0.0502014	0.0518366	0.0500084	0.051189	0.0502014	0.0518366	0.0500084	0.051189	0.0502014	0.0518366	0.0500084
		0.0851937	0.054893	0.0568701	0.0548696	0.0561616	0.0563234	0.0574257	0.0551312	0.0566888	0.0568416	0.0582564	0.0552049	0.0568706	0.0576482	0.058706	0.0559022	0.0578127	0.0550808	0.0563234	0.0568416	0.0576482	0.0568701	0.0574257	0.0582564	0.058706	0.0548696	0.0551312	0.0552049	0.0559022	0.0561616	0.0566888	0.0568706	0.057809	0.0550808	0.0568701	0.0548696	0.0561616	0.0550808	0.0568701	0.0548696	0.0561616	0.0550808	0.0568701	0.0548696	0.0561616	0.0550808	0.0568701	0.0548696
		0.0925689	0.0597313	0.0618769	0.0597059	0.061108	0.0612836	0.0624798	0.0599898	0.0616801	0.061846	0.0633811	0.0600699	0.0618775	0.0627212	0.0638688	0.0608266	0.0628997	0.0599352	0.0612836	0.061846	0.0627212	0.0618769	0.0624798	0.0633811	0.0638688	0.0597059	0.0599898	0.0600699	0.0608266	0.061108	0.0616801	0.0618775	0.0628957	0.0599352	0.0618769	0.0597059	0.061108	0.0599352	0.0618769	0.0597059	0.061108	0.0599352	0.0618769	0.0597059	0.061108	0.0599352	0.0618769	0.0597059
		0.0998848	0.0645448	0.0668572	0.0645174	0.0660285	0.0662178	0.0675068	0.0648234	0.0666451	0.0668238	0.0684779	0.0649097	0.0668577	0.0677669	0.0690034	0.0657253	0.0679592	0.0647646	0.0662178	0.0668238	0.0677669	0.0668572	0.0675068	0.0684779	0.0690034	0.0645174	0.0648234	0.0649097	0.0657253	0.0660285	0.0666451	0.0668577	0.0679549	0.0647646	0.0668572	0.0645174	0.0660285	0.0647646	0.0668572	0.0645174	0.0660285	0.0647646	0.0668572	0.0645174	0.0660285	0.0647646	0.0668572	0.0645174
		0.107142	0.0693337	0.0718109	0.0693044	0.0709233	0.071126	0.0725068	0.0696322	0.0715837	0.0717752	0.073547	0.0697247	0.0718115	0.0727854	0.0741098	0.0705984	0.0729914	0.0695691	0.071126	0.0717752	0.0727854	0.0718109	0.0725068	0.073547	0.0741098	0.0693044	0.0696322	0.0697247	0.0705984	0.0709233	0.0715837	0.0718115	0.0729868	0.0695691	0.0718109	0.0693044	0.0709233	0.0695691	0.0718109	0.0693044	0.0709233	0.0695691	0.0718109	0.0693044	0.0709233	0.0695691	0.0718109	0.0693044
		0.11434	0.074098	0.0767384	0.0740668	0.0757924	0.0760085	0.07748	0.0744162	0.0764963	0.0767004	0.0785884	0.0745148	0.0767391	0.0777769	0.0791882	0.0754461	0.0779964	0.074349	0.0760085	0.0767004	0.0777769	0.0767384	0.07748	0.0785884	0.0791882	0.0740668	0.0744162	0.0745148	0.0754461	0.0757924	0.0764963	0.0767391	0.0779915	0.074349	0.0767384	0.0740668	0.0757924	0.074349	0.0767384	0.0740668	0.0757924	0.074349	0.0767384	0.0740668	0.0757924	0.074349	0.0767384	0.0740668
		0.12148	0.078838	0.0816397	0.0788049	0.080636	0.0808652	0.0824266	0.0791757	0.0813828	0.0815994	0.0836025	0.0792803	0.0816404	0.0827416	0.0842387	0.0802685	0.0829744	0.0791044	0.0808652	0.0815994	0.0827416	0.0816397	0.0824266	0.0836025	0.0842387	0.0788049	0.0791757	0.0792803	0.0802685	0.080636	0.0813828	0.0816404	0.0829692	0.0791044	0.0816397	0.0788049	0.080636	0.0791044	0.0816397	0.0788049	0.080636	0.0791044	0.0816397	0.0788049	0.080636	0.0791044	0.0816397	0.0788049
		0.128563	0.0835537	0.0865151	0.0835187	0.0854542	0.0856965	0.0873466	0.0839107	0.0862435	0.0864724	0.0885893	0.0840213	0.0865158	0.0876795	0.0892616	0.0850658	0.0879255	0.0838353	0.0856965	0.0864724	0.0876795	0.0865151	0.0873466	0.0885893	0.0892616	0.0835187	0.0839107	0.0840213	0.0850658	0.0854542	0.0862435	0.0865158	0.08792	0.0838353	0.0865151	0.0835187	0.0854542	0.0838353	0.0865151	0.0835187	0.0854542	0.0838353	0.0865151	0.0835187	0.0854542	0.0838353	0.0865151	0.0835187
		0.135589	0.0882453	0.0913645	0.0882084	0.0902471	0.0905023	0.0922402	0.0886213	0.0910785	0.0913195	0.0935489	0.0887378	0.0913652	0.0925908	0.0942569	0.0898381	0.0928499	0.0885419	0.0905023	0.0913195	0.0925908	0.0913645	0.0922402	0.0935489	0.0942569	0.0882084	0.0886213	0.0887378	0.0898381	0.0902471	0.0910785	0.0913652	0.0928441	0.0885419	0.0913645	0.0882084	0.0902471	0.0885419	0.0913645	0.0882084	0.0902471	0.0885419	0.0913645	0.0882084	0.0902471	0.0885419	0.0913645	0.0882084
		0.142558	0.0929129	0.0961882	0.0928741	0.0950149	0.0952829	0.0971076	0.0933077	0.0958879	0.096141	0.0984815	0.09343	0.096189	0.0974757	0.0992248	0.0945854	0.0977477	0.0932243	0.0952829	0.096141	0.0974757	0.0961882	0.0971076	0.0984815	0.0992248	0.0928741	0.0933077	0.09343	0.0945854	0.0950149	0.0958879	0.096189	0.0977416	0.0932243	0.0961882	0.0928741	0.0950149	0.0932243	0.0961882	0.0928741	0.0950149	0.0932243	0.0961882	0.0928741	0.0950149	0.0932243	0.0961882	0.0928741
		0.14947	0.0975565	0.100986	0.097516	0.0997578	0.100038	0.101949	0.09797	0.100672	0.100937	0.103387	0.0980981	0.100987	0.102334	0.104165	0.099308	0.102619	0.0978827	0.100038	0.100937	0.102334	0.100986	0.101949	0.103387	0.104165	0.097516	0.09797	0.0980981	0.099308	0.0997578	0.100672	0.100987	0.102613	0.0978827	0.100986	0.097516	0.0997578	0.0978827	0.100986	0.097516	0.0997578	0.0978827	0.100986	0.097516	0.0997578	0.0978827	0.100986	0.097516
		0.156328	0.102176	0.105759	0.102134	0.104476	0.104769	0.106764	0.102608	0.10543	0.105707	0.108266	0.102742	0.10576	0.107167	0.109079	0.104006	0.107464	0.102517	0.104769	0.105707	0.107167	0.105759	0.106764	0.108266	0.109079	0.102134	0.102608	0.102742	0.104006	0.104476	0.10543	0.10576	0.107457	0.102517	0.105759	0.102134	0.104476	0.102517	0.105759	0.102134	0.104476	0.102517	0.105759	0.102134	0.104476	0.102517	0.105759	0.102134
		0.163129	0.106773	0.110506	0.106728	0.109169	0.109474	0.111554	0.107223	0.110164	0.110452	0.113119	0.107362	0.110507	0.111973	0.113966	0.108679	0.112283	0.107128	0.109474	0.110452	0.111973	0.110506	0.111554	0.113119	0.113966	0.106728	0.107223	0.107362	0.108679	0.109169	0.110164	0.110507	0.112276	0.107128	0.110506	0.106728	0.109169	0.107128	0.110506	0.106728	0.109169	0.107128	0.110506	0.106728	0.109169	0.107128	0.110506	0.106728
		0.169876	0.111345	0.115228	0.111299	0.113838	0.114155	0.116318	0.111814	0.114872	0.115172	0.117945	0.111959	0.115229	0.116754	0.118825	0.113329	0.117076	0.111715	0.114155	0.115172	0.116754	0.115228	0.116318	0.117945	0.118825	0.111299	0.111814	0.111959	0.113329	0.113838	0.114872	0.115229	0.117069	0.111715	0.115228	0.111299	0.113838	0.111715	0.115228	0.111299	0.113838	0.111715	0.115228	0.111299	0.113838	0.111715	0.115228	0.111299
		0.176569	0.115895	0.119925	0.115847	0.118482	0.118812	0.121056	0.116381	0.119556	0.119867	0.122745	0.116531	0.119926	0.121509	0.123658	0.117953	0.121843	0.116278	0.118812	0.119867	0.121509	0.119925	0.121056	0.122745	0.123658	0.115847	0.116381	0.116531	0.117953	0.118482	0.119556	0.119926	0.121835	0.116278	0.119925	0.115847	0.118482	0.116278	0.119925	0.115847	0.118482	0.116278	0.119925	0.115847	0.118482	0.116278	0.119925	0.115847
		0.183207	0.120421	0.124597	0.120371	0.123102	0.123443	0.125769	0.120924	0.124215	0.124537	0.127519	0.12108	0.124598	0.126238	0.128465	0.122554	0.126584	0.120818	0.123443	0.124537	0.126238	0.124597	0.125769	0.127519	0.128465	0.120371	0.120924	0.12108	0.122554	0.123102	0.124215	0.124598	0.126576	0.120818	0.124597	0.120371	0.123102	0.120818	0.124597	0.120371	0.123102	0.120818	0.124597	0.120371	0.123102	0.120818	0.124597	0.120371
		0.189793	0.124924	0.129244	0.124872	0.127697	0.128051	0.130456	0.125445	0.128849	0.129182	0.132267	0.125606	0.129246	0.130941	0.133245	0.127131	0.1313	0.125335	0.128051	0.129182	0.130941	0.129244	0.130456	0.132267	0.133245	0.124872	0.125445	0.125606	0.127131	0.127697	0.128849	0.129246	0.131292	0.125335	0.129244	0.124872	0.127697	0.125335	0.129244	0.124872	0.127697	0.125335	0.129244	0.124872	0.127697	0.125335	0.129244	0.124872
		0.196325	0.129403	0.133867	0.12935	0.132269	0.132634	0.135119	0.129942	0.133458	0.133803	0.136989	0.130109	0.133868	0.13562	0.137999	0.131684	0.13599	0.129828	0.132634	0.133803	0.13562	0.133867	0.135119	0.136989	0.137999	0.12935	0.129942	0.130109	0.131684	0.132269	0.133458	0.133868	0.135982	0.129828	0.133867	0.12935	0.132269	0.129828	0.133867	0.12935	0.132269	0.129828	0.133867	0.12935	0.132269	0.129828	0.133867	0.12935
		0.202804	0.13386	0.138465	0.133806	0.136816	0.137193	0.139756	0.134416	0.138043	0.138399	0.141685	0.134588	0.138466	0.140273	0.142727	0.136213	0.140655	0.134298	0.137193	0.138399	0.140273	0.138465	0.139756	0.141685	0.142727	0.133806	0.134416	0.134588	0.136213	0.136816	0.138043	0.138466	0.140646	0.134298	0.138465	0.133806	0.136816	0.134298	0.138465	0.133806	0.136816	0.134298	0.138465	0.133806	0.136816	0.134298	0.138465	0.133806
		0.209231	0.138294	0.143039	0.138238	0.14134	0.141728	0.144369	0.138867	0.142604	0.14297	0.146355	0.139044	0.14304	0.144901	0.147429	0.140718	0.145295	0.138746	0.141728	0.14297	0.144901	0.143039	0.144369	0.146355	0.147429	0.138238	0.138867	0.139044	0.140718	0.14134	0.142604	0.14304	0.145286	0.138746	0.143039	0.138238	0.14134	0.138746	0.143039	0.138238	0.14134	0.138746	0.143039	0.138238	0.14134	0.138746	0.143039	0.138238
		0.852528	0.831295	0.806413	0.830907	0.816519	0.812387	0.79832	0.828623	0.810456	0.805546	0.787529	0.827505	0.807646	0.795927	0.780539	0.819457	0.794743	0.829056	0.812387	0.805546	0.795927	0.806413	0.79832	0.787529	0.780539	0.830907	0.828623	0.827505	0.819457	0.816519	0.810456	0.807646	0.794794	0.829056	0.806413	0.830907	0.816519	0.829056	0.806413	0.830907	0.816519	0.829056	0.806413	0.830907	0.816519	0.829056	0.806413	0.830907
		0.726805	0.691051	0.650302	0.690407	0.666703	0.659973	0.637314	0.686616	0.65684	0.648904	0.620201	0.684764	0.652293	0.6335	0.609242	0.67151	0.631617	0.687334	0.659973	0.648904	0.6335	0.650302	0.637314	0.620201	0.609242	0.690407	0.686616	0.684764	0.67151	0.666703	0.65684	0.652293	0.631697	0.687334	0.650302	0.690407	0.666703	0.687334	0.650302	0.690407	0.666703	0.687334	0.650302	0.690407	0.666703	0.687334	0.650302	0.690407
		0.619622	0.574467	0.524412	0.573664	0.544376	0.536153	0.50878	0.568946	0.53234	0.522722	0.488426	0.566646	0.526822	0.504219	0.475537	0.550273	0.501973	0.569839	0.536153	0.522722	0.504219	0.524412	0.50878	0.488426	0.475537	0.573664	0.568946	0.566646	0.550273	0.544376	0.53234	0.526822	0.502069	0.569839	0.524412	0.573664	0.544376	0.569839	0.524412	0.573664	0.544376	0.569839	0.524412	0.573664	0.544376	0.569839	0.524412	0.573664
		0.528245	0.477551	0.422893	0.476662	0.444493	0.435564	0.406169	0.471441	0.431438	0.421076	0.38465	0.468902	0.425486	0.401322	0.371176	0.450925	0.39894	0.472428	0.435564	0.421076	0.401322	0.422893	0.406169	0.38465	0.371176	0.476662	0.471441	0.468902	0.450925	0.444493	0.431438	0.425486	0.399041	0.472428	0.422893	0.476662	0.444493	0.472428	0.422893	0.476662	0.444493	0.472428	0.422893	0.476662	0.444493	0.472428	0.422893	0.476662
		0.450344	0.396986	0.341026	0.396062	0.362937	0.353846	0.324253	0.390647	0.349662	0.339196	0.302922	0.388019	0.343642	0.319423	0.289717	0.369514	0.317055	0.391669	0.353846	0.339196	0.319423	0.341026	0.324253	0.302922	0.289717	0.396062	0.390647	0.388019	0.369514	0.362937	0.349662	0.343642	0.317155	0.391669	0.341026	0.396062	0.362937	0.391669	0.341026	0.396062	0.362937	0.391669	0.341026	0.396062	0.362937	0.391669	0.341026	0.396062
		0.383931	0.330012	0.275008	0.329091	0.296345	0.28746	0.258857	0.323699	0.283386	0.273238	0.23856	0.321088	0.277541	0.254237	0.226136	0.302801	0.251977	0.324716	0.28746	0.273238	0.254237	0.275008	0.258857	0.23856	0.226136	0.329091	0.323699	0.321088	0.302801	0.296345	0.283386	0.277541	0.252073	0.324716	0.275008	0.329091	0.296345	0.324716	0.275008	0.329091	0.296345	0.324716	0.275008	0.329091	0.296345	0.324716	0.275008	0.329091
		0.327312	0.274337	0.22177	0.273444	0.241972	0.233529	0.206651	0.268224	0.229672	0.220106	0.187873	0.265702	0.224155	0.202354	0.176508	0.248132	0.200257	0.269208	0.233529	0.220106	0.202354	0.22177	0.206651	0.187873	0.176508	0.273444	0.268224	0.265702	0.248132	0.241972	0.229672	0.224155	0.200346	0.269208	0.22177	0.273444	0.241972	0.269208	0.22177	0.273444	0.241972	0.269208	0.22177	0.273444	0.241972	0.269208	0.22177	0.273444
		0.279043	0.228055	0.178838	0.227207	0.197574	0.189716	0.164974	0.222257	0.186139	0.177305	0.147955	0.219869	0.181038	0.161059	0.137771	0.203333	0.159153	0.223188	0.189716	0.177305	0.161059	0.178838	0.164974	0.147955	0.137771	0.227207	0.222257	0.219869	0.203333	0.197574	0.186139	0.181038	0.159234	0.223188	0.178838	0.227207	0.197574	0.223188	0.178838	0.227207	0.197574	0.223188	0.178838	0.227207	0.197574	0.223188	0.178838	0.227207
		0.237892	0.189581	0.144217	0.188788	0.161323	0.154123	0.131702	0.184167	0.150858	0.142828	0.116519	0.181943	0.146215	0.128191	0.107536	0.166623	0.126486	0.185036	0.154123	0.142828	0.128191	0.144217	0.131702	0.116519	0.107536	0.188788	0.184167	0.181943	0.166623	0.161323	0.150858	0.146215	0.126558	0.185036	0.144217	0.188788	0.161323	0.185036	0.144217	0.188788	0.161323	0.185036	0.144217	0.188788	0.161323	0.185036	0.144217	0.188788
		0.20281	0.157598	0.116299	0.156865	0.131723	0.125207	0.10514	0.152605	0.122264	0.115054	0.091762	0.150559	0.11809	0.102031	0.083936	0.13654	0.100524	0.153405	0.125207	0.115054	0.102031	0.116299	0.10514	0.091762	0.083936	0.156865	0.152605	0.150559	0.13654	0.131723	0.122264	0.11809	0.100587	0.153405	0.116299	0.156865	0.131723	0.153405	0.116299	0.156865	0.131723	0.153405	0.116299	0.156865	0.131723	0.153405	0.116299	0.156865
		0.172901	0.13101	0.0937849	0.13034	0.107555	0.101717	0.0839353	0.126452	0.0990893	0.0926813	0.0722652	0.124588	0.0953748	0.0812092	0.0655154	0.111889	0.0798904	0.127181	0.101717	0.0926813	0.0812092	0.0937849	0.0839353	0.0722652	0.0655154	0.13034	0.126452	0.124588	0.111889	0.107555	0.0990893	0.0953748	0.0799462	0.127181	0.0937849	0.13034	0.107555	0.127181	0.0937849	0.13034	0.107555	0.127181	0.0937849	0.13034	0.107555	0.127181	0.0937849	0.13034
		0.147403	0.108908	0.0756294	0.108301	0.0878205	0.0826334	0.0670072	0.104781	0.0803076	0.0746591	0.0569109	0.103097	0.0770291	0.0646366	0.0511374	0.0916881	0.0634924	0.10544	0.0826334	0.0746591	0.0646366	0.0756294	0.0670072	0.0569109	0.0511374	0.108301	0.104781	0.103097	0.0916881	0.0878205	0.0803076	0.0770291	0.0635407	0.10544	0.0756294	0.108301	0.0878205	0.10544	0.0756294	0.108301	0.0878205	0.10544	0.0756294	0.108301	0.0878205	0.10544	0.0756294	0.108301
		0.125665	0.0905346	0.0609885	0.0899878	0.0717071	0.0671303	0.0534932	0.086824	0.0650858	0.0601413	0.044819	0.0853135	0.0622123	0.051446	0.0399147	0.0751345	0.0504601	0.0874161	0.0671303	0.0601413	0.051446	0.0609885	0.0534932	0.044819	0.0399147	0.0899878	0.086824	0.0853135	0.0751345	0.0717071	0.0650858	0.0622123	0.0505018	0.0874161	0.0609885	0.0899878	0.0717071	0.0874161	0.0609885	0.0899878	0.0717071	0.0874161	0.0609885	0.0899878	0.0717071	0.0874161	0.0609885	0.0899878
		0.107133	0.0752609	0.0491819	0.0747716	0.0585502	0.0545358	0.0427046	0.0719444	0.0527492	0.0484466	0.0352962	0.0705973	0.0502455	0.0409473	0.031155	0.0615695	0.0401028	0.0724728	0.0545358	0.0484466	0.0409473	0.0491819	0.0427046	0.0352962	0.031155	0.0747716	0.0719444	0.0705973	0.0615695	0.0585502	0.0527492	0.0502455	0.0401385	0.0724728	0.0491819	0.0747716	0.0585502	0.0724728	0.0491819	0.0747716	0.0585502	0.0724728	0.0491819	0.0747716	0.0585502	0.0724728	0.0491819	0.0747716
		0.091334	0.062564	0.0396609	0.0621282	0.0478074	0.0443042	0.0340919	0.0596148	0.0427509	0.0390259	0.0277968	0.0584197	0.0405806	0.032591	0.0243177	0.0504535	0.0318715	0.060084	0.0443042	0.0390259	0.032591	0.0396609	0.0340919	0.0277968	0.0243177	0.0621282	0.0596148	0.0584197	0.0504535	0.0478074	0.0427509	0.0405806	0.0319018	0.060084	0.0396609	0.0621282	0.0478074	0.060084	0.0396609	0.0621282	0.0478074	0.060084	0.0396609	0.0621282	0.0478074	0.060084	0.0396609	0.0621282
		0.0778648	0.0520091	0.0319831	0.0516228	0.0390356	0.0359921	0.0272163	0.0493981	0.0346478	0.0314372	0.0218908	0.0483426	0.0327748	0.0259401	0.0189809	0.0413445	0.0253296	0.0498131	0.0359921	0.0314372	0.0259401	0.0319831	0.0272163	0.0218908	0.0189809	0.0516228	0.0493981	0.0483426	0.0413445	0.0390356	0.0346478	0.0327748	0.0253553	0.0498131	0.0319831	0.0516228	0.0390356	0.0498131	0.0319831	0.0516228	0.0390356	0.0498131	0.0319831	0.0516228	0.0390356	0.0498131	0.0319831	0.0516228
		0.066382	0.0432349	0.0257916	0.0428938	0.0318733	0.0292395	0.0217273	0.0409324	0.0280805	0.0253241	0.0172396	0.0400037	0.0264704	0.0206464	0.0148154	0.03388	0.0201306	0.0412978	0.0292395	0.0253241	0.0206464	0.0257916	0.0217273	0.0172396	0.0148154	0.0428938	0.0409324	0.0400037	0.03388	0.0318733	0.0280805	0.0264704	0.0201523	0.0412978	0.0257916	0.0428938	0.0318733	0.0412978	0.0257916	0.0428938	0.0318733	0.0412978	0.0257916	0.0428938	0.0318733	0.0412978	0.0257916	0.0428938
		0.0565925	0.0359409	0.0207987	0.0356408	0.0260252	0.0237538	0.0173453	0.0339176	0.022758	0.0203997	0.0135767	0.0331033	0.0213788	0.016433	0.011564	0.0277632	0.0159986	0.0342382	0.0237538	0.0203997	0.016433	0.0207987	0.0173453	0.0135767	0.011564	0.0356408	0.0339176	0.0331033	0.0277632	0.0260252	0.022758	0.0213788	0.0160169	0.0342382	0.0207987	0.0356408	0.0260252	0.0342382	0.0207987	0.0356408	0.0260252	0.0342382	0.0207987	0.0356408	0.0260252	0.0342382	0.0207987	0.0356408
		0.0482467	0.0298775	0.0167723	0.0296142	0.0212501	0.0192973	0.0138471	0.0281049	0.0184444	0.0164329	0.010692	0.0273931	0.0172665	0.0130795	0.00902614	0.0227508	0.0127148	0.0283854	0.0192973	0.0164329	0.0130795	0.0167723	0.0138471	0.010692	0.00902614	0.0296142	0.0281049	0.0273931	0.0227508	0.0212501	0.0184444	0.0172665	0.0127301	0.0283854	0.0167723	0.0296142	0.0212501	0.0283854	0.0167723	0.0296142	0.0212501	0.0283854	0.0167723	0.0296142	0.0212501	0.0283854	0.0167723	0.0296142
		0.0411317	0.024837	0.0135254	0.0246066	0.0173511	0.0156769	0.0110544	0.0232883	0.0149484	0.0132374	0.00842027	0.0226679	0.0139452	0.0104103	0.00704526	0.0186433	0.010105	0.0235331	0.0156769	0.0132374	0.0104103	0.0135254	0.0110544	0.00842027	0.00704526	0.0246066	0.0232883	0.0226679	0.0186433	0.0173511	0.0149484	0.0139452	0.0101178	0.0235331	0.0135254	0.0246066	0.0173511	0.0235331	0.0135254	0.0246066	0.0173511	0.0235331	0.0135254	0.0246066	0.0173511	0.0235331	0.0135254	0.0246066
		0.0350659	0.0206469	0.0109071	0.0204458	0.0141675	0.0127357	0.00882495	0.0192972	0.012115	0.0106634	0.0066312	0.0187578	0.0112628	0.00828586	0.0054991	0.0152774	0.00803087	0.0195103	0.0127357	0.0106634	0.00828586	0.0109071	0.00882495	0.0066312	0.0054991	0.0204458	0.0192972	0.0187578	0.0152774	0.0141675	0.012115	0.0112628	0.00804158	0.0195103	0.0109071	0.0204458	0.0141675	0.0195103	0.0109071	0.0204458	0.0141675	0.0195103	0.0109071	0.0204458	0.0141675	0.0195103	0.0109071	0.0204458
		0.0298947	0.0171636	0.00879561	0.0169886	0.011568	0.0103463	0.00704513	0.0159901	0.00981869	0.00858983	0.00522226	0.0155222	0.00909635	0.00659494	0.00429227	0.0125191	0.00638248	0.0161751	0.0103463	0.00858983	0.00659494	0.00879561	0.00704513	0.00522226	0.00429227	0.0169886	0.0159901	0.0155222	0.0125191	0.011568	0.00981869	0.00909635	0.00639139	0.0161751	0.00879561	0.0169886	0.011568	0.0161751	0.00879561	0.0169886	0.011568	0.0161751	0.00879561	0.0169886	0.011568	0.0161751	0.00879561	0.0169886
		0.0254861	0.014268	0.00709289	0.0141159	0.00944551	0.00840521	0.00562427	0.0132498	0.00795762	0.0069195	0.00411268	0.0128447	0.00734664	0.00524909	0.00335028	0.0102589	0.00507243	0.0134101	0.00840521	0.0069195	0.00524909	0.00709289	0.00562427	0.00411268	0.00335028	0.0141159	0.0132498	0.0128447	0.0102589	0.00944551	0.00795762	0.00734664	0.00507984	0.0134101	0.00709289	0.0141159	0.00944551	0.0134101	0.00709289	0.0141159	0.00944551	0.0134101	0.00709289	0.0141159	0.00944551	0.0134101	0.00709289	0.0141159
		0.0217276	0.0118609	0.0057198	0.011729	0.00771244	0.00682828	0.00448996	0.0109791	0.0064493	0.00557398	0.00323885	0.010629	0.00593348	0.00417789	0.00261503	0.00840672	0.00403128	0.0111177	0.00682828	0.00557398	0.00417789	0.0057198	0.00448996	0.00323885	0.00261503	0.011729	0.0109791	0.010629	0.00840672	0.00771244	0.0064493	0.00593348	0.00403742	0.0111177	0.0057198	0.011729	0.00771244	0.0111177	0.0057198	0.011729	0.00771244	0.0111177	0.0057198	0.011729	0.00771244	0.0111177	0.0057198	0.011729
		0.0185234	0.00985994	0.00461252	0.00974575	0.00629735	0.00554721	0.00358443	0.00909752	0.00522688	0.00449009	0.00255069	0.00879559	0.00479216	0.0033253	0.00204113	0.00688894	0.00320383	0.00921719	0.00554721	0.00449009	0.0033253	0.00461252	0.00358443	0.00255069	0.00204113	0.00974575	0.00909752	0.00879559	0.00688894	0.00629735	0.00522688	0.00479216	0.00320892	0.00921719	0.00461252	0.00974575	0.00629735	0.00921719	0.00461252	0.00974575	0.00629735	0.00921719	0.00461252	0.00974575	0.00629735	0.00921719	0.00461252	0.00974575
		0.0157917	0.00819651	0.0037196	0.00809781	0.00514191	0.00450648	0.00286152	0.00753841	0.00423616	0.00361698	0.00200874	0.00727839	0.00387037	0.00264669	0.00159318	0.00564519	0.00254623	0.00764157	0.00450648	0.00361698	0.00264669	0.0037196	0.00286152	0.00200874	0.00159318	0.00809781	0.00753841	0.00727839	0.00564519	0.00514191	0.00423616	0.00387037	0.00255043	0.00764157	0.0037196	0.00809781	0.00514191	0.00764157	0.0037196	0.00809781	0.00514191	0.00764157	0.0037196	0.00809781	0.00514191	0.00764157	0.0037196	0.00809781
		0.0134629	0.00681372	0.00299953	0.00672853	0.00419847	0.00366101	0.00228441	0.0062465	0.00343322	0.00291364	0.00158194	0.00602291	0.00312589	0.00210657	0.00124354	0.00462599	0.0020236	0.00633529	0.00366101	0.00291364	0.00210657	0.00299953	0.00228441	0.00158194	0.00124354	0.00672853	0.0062465	0.00602291	0.00462599	0.00419847	0.00343322	0.00312589	0.00202706	0.00633529	0.00299953	0.00672853	0.00419847	0.00633529	0.00299953	0.00672853	0.00419847	0.00633529	0.00299953	0.00672853	0.00419847	0.00633529	0.00299953	0.00672853
		0.0114775	0.00566421	0.00241886	0.00559079	0.00342813	0.00297415	0.00182369	0.00517599	0.00278248	0.00234707	0.00124582	0.00498399	0.00252461	0.00167668	0.000970635	0.0037908	0.00160824	0.00525231	0.00297415	0.00234707	0.00167668	0.00241886	0.00182369	0.00124582	0.000970635	0.00559079	0.00517599	0.00498399	0.0037908	0.00342813	0.00278248	0.00252461	0.0016111	0.00525231	0.00241886	0.00559079	0.00342813	0.00525231	0.00241886	0.00559079	0.00342813	0.00525231	0.00241886	0.00559079	0.00342813	0.00525231	0.00241886	0.00559079
		0.0097849	0.00470862	0.0019506	0.00464543	0.00279913	0.00241616	0.00145588	0.00428895	0.00225508	0.00189067	0.000981122	0.00412427	0.00203899	0.00133451	0.000757619	0.0031064	0.00127814	0.00435446	0.00241616	0.00189067	0.00133451	0.0019506	0.00145588	0.000981122	0.000757619	0.00464543	0.00428895	0.00412427	0.0031064	0.00279913	0.00225508	0.00203899	0.00128049	0.00435446	0.0019506	0.00464543	0.00279913	0.00435446	0.0019506	0.00464543	0.00279913	0.00435446	0.0019506	0.00464543	0.00279913	0.00435446	0.0019506	0.00464543
		0.0083419	0.00391425	0.00157299	0.00385992	0.00228555	0.00196286	0.00116226	0.00355392	0.00182764	0.00152302	0.000772661	0.00341286	0.00164679	0.00106218	0.000591351	0.00254556	0.00101579	0.00361009	0.00196286	0.00152302	0.00106218	0.00157299	0.00116226	0.000772661	0.000591351	0.00385992	0.00355392	0.00341286	0.00254556	0.00228555	0.00182764	0.00164679	0.00101772	0.00361009	0.00157299	0.00385992	0.00228555	0.00361009	0.00157299	0.00385992	0.00228555	0.00361009	0.00157299	0.00385992	0.00228555	0.00361009	0.00157299	0.00385992
		0.00711171	0.0032539	0.00126848	0.00320723	0.00186619	0.0015946	0.000927855	0.00294486	0.00148122	0.00122686	0.000608493	0.00282416	0.00133002	0.000845414	0.000461573	0.00208597	0.000807292	0.00299297	0.0015946	0.00122686	0.000845414	0.00126848	0.000927855	0.000608493	0.000461573	0.00320723	0.00294486	0.00282416	0.00208597	0.00186619	0.00148122	0.00133002	0.000808881	0.00299297	0.00126848	0.00320723	0.00186619	0.00299297	0.00126848	0.00320723	0.00186619	0.00299297	0.00126848	0.00320723	0.00186619	0.00299297	0.00126848	0.00320723
		0.00606293	0.00270495	0.00102292	0.00266491	0.00152378	0.00129543	0.000740725	0.00244018	0.00120047	0.000988296	0.000479206	0.002337	0.00107419	0.000672888	0.000360276	0.00170937	0.00064159	0.00248134	0.00129543	0.000988296	0.000672888	0.00102292	0.000740725	0.000479206	0.000360276	0.00266491	0.00244018	0.002337	0.00170937	0.00152378	0.00120047	0.00107419	0.000642893	0.00248134	0.00102292	0.00266491	0.00152378	0.00248134	0.00102292	0.00266491	0.00152378	0.00248134	0.00102292	0.00266491	0.00152378	0.00248134	0.00102292	0.00266491
		0.00516882	0.00224861	0.000824895	0.0022143	0.0012442	0.00105239	0.000591335	0.00202199	0.000972927	0.000796117	0.000377388	0.00193388	0.000867563	0.00053557	0.00028121	0.00140075	0.000509899	0.00205717	0.00105239	0.000796117	0.00053557	0.000824895	0.000591335	0.000377388	0.00028121	0.0022143	0.00202199	0.00193388	0.00140075	0.0012442	0.000972927	0.000867563	0.000510968	0.00205717	0.000824895	0.0022143	0.0012442	0.00205717	0.000824895	0.0022143	0.0012442	0.00205717	0.000824895	0.0022143	0.0012442	0.00205717	0.000824895	0.0022143
		0.00440657	0.00186926	0.000665206	0.00183988	0.00101591	0.000854951	0.000472075	0.00167546	0.000788515	0.000641309	0.000297204	0.0016003	0.000700684	0.000426274	0.000219495	0.00114786	0.000405239	0.00170551	0.000854951	0.000641309	0.000426274	0.000665206	0.000472075	0.000297204	0.000219495	0.00183988	0.00167546	0.0016003	0.00114786	0.00101591	0.000788515	0.000700684	0.000406114	0.00170551	0.000665206	0.00183988	0.00101591	0.00170551	0.000665206	0.00183988	0.00101591	0.00170551	0.000665206	0.00183988	0.00101591	0.00170551	0.000665206	0.00183988
		0.00375672	0.0015539	0.000536431	0.00152877	0.00082951	0.000694551	0.000376866	0.00138833	0.000639057	0.000516604	0.000234057	0.00132425	0.000565905	0.000339283	0.000171325	0.000940618	0.000322061	0.00141396	0.000694551	0.000516604	0.000339283	0.000536431	0.000376866	0.000234057	0.000171325	0.00152877	0.00138833	0.00132425	0.000940618	0.00082951	0.000639057	0.000565905	0.000322777	0.00141396	0.000536431	0.00152877	0.00082951	0.00141396	0.000536431	0.00152877	0.00082951	0.00141396	0.000536431	0.00152877	0.00082951	0.00141396	0.000536431	0.00152877
		0.00320271	0.00129175	0.000432585	0.00127026	0.00067731	0.000564244	0.00030086	0.0011504	0.000517928	0.000416148	0.000184326	0.00109583	0.000457051	0.000270045	0.000133726	0.000770796	0.000255956	0.00117225	0.000564244	0.000416148	0.000270045	0.000432585	0.00030086	0.000184326	0.000133726	0.00127026	0.0011504	0.00109583	0.000770796	0.00067731	0.000517928	0.000457051	0.000256541	0.00117225	0.000432585	0.00127026	0.00067731	0.00117225	0.000432585	0.00127026	0.00067731	0.00117225	0.000432585	0.00127026	0.00067731	0.00117225	0.000432585	0.00127026
		0.0027304	0.00107383	0.000348842	0.00105547	0.000553037	0.000458385	0.000240182	0.000953248	0.000419758	0.000335226	0.000145162	0.000906801	0.000369136	0.000214936	0.000104378	0.000631634	0.000203419	0.000971865	0.000458385	0.000335226	0.000214936	0.000348842	0.000240182	0.000145162	0.000104378	0.00105547	0.000953248	0.000906801	0.000631634	0.000553037	0.000419758	0.000369136	0.000203897	0.000971865	0.000348842	0.00105547	0.000553037	0.000971865	0.000348842	0.00105547	0.000553037	0.000971865	0.000348842	0.00105547	0.000553037	0.000971865	0.000348842	0.00105547
		0.00232775	0.000892665	0.000281311	0.000876999	0.000451565	0.000372386	0.000191742	0.000789883	0.000340196	0.00027004	0.000114319	0.000750383	0.000298131	0.000171073	8.14712e-05	0.000517597	0.000161666	0.000805731	0.000372386	0.00027004	0.000171073	0.000281311	0.000191742	0.000114319	8.14712e-05	0.000876999	0.000789883	0.000750383	0.000517597	0.000451565	0.000340196	0.000298131	0.000162056	0.000805731	0.000281311	0.000876999	0.000451565	0.000805731	0.000281311	0.000876999	0.000451565	0.000805731	0.000281311	0.000876999	0.000451565	0.000805731	0.000281311	0.000876999
		0.00198447	0.000742068	0.000226853	0.000728705	0.000368712	0.000302522	0.000153072	0.000654515	0.000275714	0.00021753	9.00297e-05	0.000620945	0.000240784	0.000136162	6.35915e-05	0.000424148	0.000128483	0.000667996	0.000302522	0.00021753	0.000136162	0.000226853	0.000153072	9.00297e-05	6.35915e-05	0.000728705	0.000654515	0.000620945	0.000424148	0.000368712	0.000275714	0.000240784	0.000128801	0.000667996	0.000226853	0.000728705	0.000368712	0.000667996	0.000226853	0.000728705	0.000368712	0.000667996	0.000226853	0.000728705	0.000368712	0.000667996	0.000226853	0.000728705
		0.00169182	0.000616877	0.000182937	0.000605486	0.00030106	0.000245765	0.0001222	0.000542346	0.000223454	0.00017523	7.0901e-05	0.000513835	0.000194469	0.000108375	4.96357e-05	0.000347571	0.000102111	0.000553806	0.000245765	0.00017523	0.000108375	0.000182937	0.0001222	7.0901e-05	4.96357e-05	0.000605486	0.000542346	0.000513835	0.000347571	0.00030106	0.000223454	0.000194469	0.00010237	0.000553806	0.000182937	0.000605486	0.00030106	0.000553806	0.000182937	0.000605486	0.00030106	0.000553806	0.000182937	0.000605486	0.00030106	0.000553806	0.000182937	0.000605486
		0	0	0	0	0	0	0	0	0	0	0	0	0	0	0	0	0	0	0	0	0	0	0	0	0	0	0	0	0	0	0	0	0	0	0	0	0	0	0	0	0	0	0	0	0	0	0	0
		0	0	0	0	0	0	0	0	0	0	0	0	0	0	0	0	0	0	0	0	0	0	0	0	0	0	0	0	0	0	0	0	0	0	0	0	0	0	0	0	0	0	0	0	0	0	0	0
		0	0	0	0	0	0	0	0	0	0	0	0	0	0	0	0	0	0	0	0	0	0	0	0	0	0	0	0	0	0	0	0	0	0	0	0	0	0	0	0	0	0	0	0	0	0	0	0
		0	0	0	0	0	0	0	0	0	0	0	0	0	0	0	0	0	0	0	0	0	0	0	0	0	0	0	0	0	0	0	0	0	0	0	0	0	0	0	0	0	0	0	0	0	0	0	0
		0	0	0	0	0	0	0	0	0	0	0	0	0	0	0	0	0	0	0	0	0	0	0	0	0	0	0	0	0	0	0	0	0	0	0	0	0	0	0	0	0	0	0	0	0	0	0	0
		0	0	0	0	0	0	0	0	0	0	0	0	0	0	0	0	0	0	0	0	0	0	0	0	0	0	0	0	0	0	0	0	0	0	0	0	0	0	0	0	0	0	0	0	0	0	0	0
		0	0	0	0	0	0	0	0	0	0	0	0	0	0	0	0	0	0	0	0	0	0	0	0	0	0	0	0	0	0	0	0	0	0	0	0	0	0	0	0	0	0	0	0	0	0	0	0
		0	0	0	0	0	0	0	0	0	0	0	0	0	0	0	0	0	0	0	0	0	0	0	0	0	0	0	0	0	0	0	0	0	0	0	0	0	0	0	0	0	0	0	0	0	0	0	0
		0	0	0	0	0	0	0	0	0	0	0	0	0	0	0	0	0	0	0	0	0	0	0	0	0	0	0	0	0	0	0	0	0	0	0	0	0	0	0	0	0	0	0	0	0	0	0	0
		0	0	0	0	0	0	0	0	0	0	0	0	0	0	0	0	0	0	0	0	0	0	0	0	0	0	0	0	0	0	0	0	0	0	0	0	0	0	0	0	0	0	0	0	0	0	0	0
		0	0	0	0	0	0	0	0	0	0	0	0	0	0	0	0	0	0	0	0	0	0	0	0	0	0	0	0	0	0	0	0	0	0	0	0	0	0	0	0	0	0	0	0	0	0	0	0
		0.00118838	0.000557534	0.000401494	0.000554183	0.000460249	0.000434346	0.000359292	0.000538796	0.000424933	0.000396139	0.000309693	0.000530866	0.000408928	0.00034796	0.000280482	0.00047824	0.000342803	0.000541679	0.000434346	0.000396139	0.00034796	0.000401494	0.000359292	0.000309693	0.000280482	0.000554183	0.000538796	0.000530866	0.00047824	0.000460249	0.000424933	0.000408928	0.000343041	0.000541679	0.000401494	0.000554183	0.000460249	0.000541679	0.000401494	0.000554183	0.000460249	0.000541679	0.000401494	0.000554183	0.000460249	0.000541679	0.000401494	0.000554183
		0.00201809	0.000924577	0.000645821	0.000918593	0.000749634	0.000703859	0.000572121	0.000890622	0.000686957	0.000636523	0.000486456	0.000876326	0.000658786	0.000552411	0.000436654	0.000781751	0.000543409	0.000895857	0.000703859	0.000636523	0.000552411	0.000645821	0.000572121	0.000486456	0.000436654	0.000918593	0.000890622	0.000876326	0.000781751	0.000749634	0.000686957	0.000658786	0.000543822	0.000895857	0.000645821	0.000918593	0.000749634	0.000895857	0.000645821	0.000918593	0.000749634	0.000895857	0.000645821	0.000918593	0.000749634	0.000895857	0.000645821	0.000918593
		0.00257033	0.00114995	0.000779126	0.00114197	0.000915732	0.000855457	0.000683268	0.00110414	0.000832915	0.000767084	0.000573085	0.00108495	0.000795982	0.000657745	0.000509838	0.000958413	0.000646059	0.00111121	0.000855457	0.000767084	0.000657745	0.000779126	0.000683268	0.000573085	0.000509838	0.00114197	0.00110414	0.00108495	0.000958413	0.000915732	0.000832915	0.000795982	0.000646591	0.00111121	0.000779126	0.00114197	0.000915732	0.00111121	0.000779126	0.00114197	0.000915732	0.00111121	0.000779126	0.00114197	0.000915732	0.00111121	0.000779126	0.00114197
		0.00290996	0.00127133	0.00083551	0.00126193	0.000994342	0.000924185	0.000725342	0.00121676	0.000897678	0.000821713	0.000600127	0.00119399	0.000854892	0.000696147	0.000529145	0.00104444	0.000682756	0.0012252	0.000924185	0.000821713	0.000696147	0.00083551	0.000725342	0.000600127	0.000529145	0.00126193	0.00121676	0.00119399	0.00104444	0.000994342	0.000897678	0.000854892	0.000683362	0.0012252	0.00083551	0.00126193	0.000994342	0.0012252	0.00083551	0.00126193	0.000994342	0.0012252	0.00083551	0.00126193	0.000994342	0.0012252	0.00083551	0.00126193
		0.00308858	0.00131769	0.000839978	0.00130734	0.00101222	0.000936035	0.000721883	0.00125706	0.000907012	0.00082522	0.000589168	0.00123187	0.000860778	0.000690744	0.000514862	0.00106706	0.000676444	0.00126644	0.000936035	0.00082522	0.000690744	0.000839978	0.000721883	0.000589168	0.000514862	0.00130734	0.00125706	0.00123187	0.00106706	0.00101222	0.000907012	0.000860778	0.000677087	0.00126644	0.000839978	0.00130734	0.00101222	0.00126644	0.000839978	0.00130734	0.00101222	0.00126644	0.000839978	0.00130734	0.00101222	0.00126644	0.000839978	0.00130734
		0.00314705	0.00131112	0.000810693	0.00130021	0.000989208	0.000910117	0.000689705	0.00124675	0.000879787	0.000795594	0.000555275	0.00122012	0.000832039	0.000657968	0.000480926	0.00104657	0.000643384	0.00125672	0.000910117	0.000795594	0.000657968	0.000810693	0.000689705	0.000555275	0.000480926	0.00130021	0.00124675	0.00122012	0.00104657	0.000989208	0.000879787	0.000832039	0.000644036	0.00125672	0.000810693	0.00130021	0.000989208	0.00125672	0.000810693	0.00130021	0.000989208	0.00125672	0.000810693	0.00130021	0.000989208	0.00125672	0.000810693	0.00130021
		0.00311758	0.00126834	0.000760697	0.0012572	0.000939867	0.000860338	0.000640658	0.00120218	0.000829676	0.000745727	0.000508795	0.00117491	0.00078192	0.00060934	0.00043675	0.000997955	0.000594943	0.00121243	0.000860338	0.000745727	0.00060934	0.000760697	0.000640658	0.000508795	0.00043675	0.0012572	0.00120218	0.00117491	0.000997955	0.000939867	0.000829676	0.00078192	0.000595584	0.00121243	0.000760697	0.0012572	0.000939867	0.00121243	0.000760697	0.0012572	0.000939867	0.00121243	0.000760697	0.0012572	0.000939867	0.00121243	0.000760697	0.0012572
		0.00302537	0.00120192	0.000699219	0.00119081	0.000874765	0.000796686	0.000582955	0.00113555	0.000766453	0.000684722	0.000456693	0.00110829	0.000719826	0.000552791	0.000388538	0.000932183	0.000538922	0.00114583	0.000796686	0.000684722	0.000552791	0.000699219	0.000582955	0.000456693	0.000388538	0.00119081	0.00113555	0.00110829	0.000932183	0.000874765	0.000766453	0.000719826	0.000539537	0.00114583	0.000699219	0.00119081	0.000874765	0.00114583	0.000699219	0.00119081	0.000874765	0.00114583	0.000699219	0.00119081	0.000874765	0.00114583	0.000699219	0.00119081
		0.00289003	0.00112118	0.000632668	0.00111031	0.000801452	0.000726218	0.000522163	0.00105586	0.000696987	0.000618886	0.000403523	0.00102911	0.00065231	0.000493655	0.000340248	0.000857141	0.00048055	0.00106597	0.000726218	0.000618886	0.000493655	0.000632668	0.000522163	0.000403523	0.000340248	0.00111031	0.00105586	0.00102911	0.000857141	0.000801452	0.000696987	0.00065231	0.000481129	0.00106597	0.000632668	0.00111031	0.000801452	0.00106597	0.000632668	0.00111031	0.000801452	0.00106597	0.000632668	0.00111031	0.000801452	0.00106597	0.000632668	0.00111031
		0.00272667	0.00103296	0.000565386	0.00102246	0.00072522	0.000653811	0.000461937	0.000969637	0.000625993	0.000552475	0.000352141	0.000943797	0.00058383	0.000435403	0.000294282	0.000778413	0.000423212	0.000979443	0.000653811	0.000552475	0.000435403	0.000565386	0.000461937	0.000352141	0.000294282	0.00102246	0.000969637	0.000943797	0.000778413	0.00072522	0.000625993	0.00058383	0.000423749	0.000979443	0.000565386	0.00102246	0.00072522	0.000979443	0.000565386	0.00102246	0.00072522	0.000979443	0.000565386	0.00102246	0.00072522	0.000979443	0.000565386	0.00102246
		0.00254684	0.000942163	0.000500207	0.000932157	0.000649678	0.000582739	0.000404572	0.000881555	0.000556609	0.00048826	0.00030423	0.000856902	0.000517315	0.000380186	0.000251982	0.000699848	0.000368988	0.000890938	0.000582739	0.00048826	0.000380186	0.000500207	0.000404572	0.00030423	0.000251982	0.000932157	0.000881555	0.000856902	0.000699848	0.000649678	0.000556609	0.000517315	0.00036948	0.000890938	0.000500207	0.000932157	0.000649678	0.000890938	0.000500207	0.000932157	0.000649678	0.000890938	0.000500207	0.000932157	0.000649678	0.000890938	0.000500207	0.000932157
		0.00235922	0.000852248	0.000438886	0.000842805	0.000577196	0.000515102	0.000351403	0.000794852	0.000490827	0.000427944	0.000260666	0.000771579	0.000454591	0.000329229	0.000213979	0.000624013	0.000319054	0.000803734	0.000515102	0.000427944	0.000329229	0.000438886	0.000351403	0.000260666	0.000213979	0.000842805	0.000794852	0.000771579	0.000624013	0.000577196	0.000490827	0.000454591	0.0003195	0.000803734	0.000438886	0.000842805	0.000577196	0.000803734	0.000438886	0.000842805	0.000577196	0.000803734	0.000438886	0.000842805	0.000577196	0.000803734	0.000438886	0.000842805
		0.00217026	0.000765562	0.00038241	0.000756728	0.000509241	0.000452154	0.000303103	0.000711702	0.000429814	0.000372474	0.00022179	0.000689929	0.000396699	0.000283123	0.000180446	0.000552534	0.000273963	0.000720033	0.000452154	0.000372474	0.000283123	0.00038241	0.000303103	0.00022179	0.000180446	0.000756728	0.000711702	0.000689929	0.000552534	0.000509241	0.000429814	0.000396699	0.000274363	0.000720033	0.00038241	0.000756728	0.000509241	0.000720033	0.00038241	0.000756728	0.000509241	0.000720033	0.00038241	0.000756728	0.000509241	0.000720033	0.00038241	0.000756728
		0.00198463	0.000683626	0.00033123	0.000675423	0.000446629	0.000394551	0.000259895	0.00063348	0.00037416	0.000322277	0.000187595	0.00061327	0.000344132	0.000242033	0.000151268	0.000486348	0.000233852	0.000641232	0.000394551	0.000322277	0.000242033	0.00033123	0.000259895	0.000187595	0.000151268	0.000675423	0.00063348	0.00061327	0.000486348	0.000446629	0.00037416	0.000344132	0.000234208	0.000641232	0.00033123	0.000675423	0.000446629	0.000641232	0.00033123	0.000675423	0.000446629	0.000641232	0.00033123	0.000675423	0.000446629	0.000641232	0.00033123	0.000675423
		0.00180563	0.000607346	0.000285436	0.000599779	0.000389718	0.000342531	0.00022171	0.00056098	0.00032405	0.000277423	0.000157864	0.000542348	0.000297008	0.000205852	0.000126161	0.000425908	0.000198596	0.000568143	0.000342531	0.000277423	0.000205852	0.000285436	0.00022171	0.000157864	0.000126161	0.000599779	0.00056098	0.000542348	0.000425908	0.000389718	0.00032405	0.000297008	0.000198912	0.000568143	0.000285436	0.000599779	0.000389718	0.000568143	0.000285436	0.000599779	0.000389718	0.000568143	0.000285436	0.000599779	0.000389718	0.000568143	0.000285436	0.000599779
		0.00163548	0.00053718	0.000244881	0.000530241	0.000338547	0.000296048	0.000188296	0.000494571	0.000279405	0.000237751	0.000132254	0.000477498	0.000255199	0.000174301	0.000104755	0.000371321	0.000167907	0.000501149	0.000296048	0.000237751	0.000174301	0.000244881	0.000188296	0.000132254	0.000104755	0.000530241	0.000494571	0.000477498	0.000371321	0.000338547	0.000279405	0.000255199	0.000168184	0.000501149	0.000244881	0.000530241	0.000338547	0.000501149	0.000244881	0.000530241	0.000338547	0.000501149	0.000244881	0.000530241	0.000338547	0.000501149	0.000244881	0.000530241
		0.00147558	0.000473266	0.000209268	0.000466935	0.000292948	0.000254875	0.000159293	0.000434321	0.000239971	0.000202957	0.000110367	0.000418761	0.000218419	0.00014701	8.66404e-05	0.000322467	0.000141405	0.000440329	0.000254875	0.000202957	0.00014701	0.000209268	0.000159293	0.000110367	8.66404e-05	0.000466935	0.000434321	0.000418761	0.000322467	0.000292948	0.000239971	0.000218419	0.000141648	0.000440329	0.000209268	0.000466935	0.000292948	0.000440329	0.000209268	0.000466935	0.000292948	0.000440329	0.000209268	0.000466935	0.000292948	0.000440329	0.000209268	0.000466935
		0.00132672	0.000415514	0.000178216	0.000409766	0.000252614	0.000218669	0.000134291	0.000380092	0.000205389	0.000172655	9.17828e-05	0.000365979	0.000186293	0.000123564	7.14108e-05	0.000279073	0.000118675	0.000385552	0.000218669	0.000172655	0.000123564	0.000178216	0.000134291	9.17828e-05	7.14108e-05	0.000409766	0.000380092	0.000365979	0.000279073	0.000252614	0.000205389	0.000186293	0.000118886	0.000385552	0.000178216	0.000409766	0.000252614	0.000385552	0.000178216	0.000409766	0.000252614	0.000385552	0.000178216	0.000409766	0.000252614	0.000385552	0.000178216	0.000409766
		0.0011892	0.000363685	0.000151303	0.000358487	0.000217161	0.000187027	0.000112864	0.000331608	0.000175249	0.000146425	7.60929e-05	0.000318863	0.000158403	0.000103536	5.86767e-05	0.000240773	9.92912e-05	0.000336549	0.000187027	0.000146425	0.000103536	0.000151303	0.000112864	7.60929e-05	5.86767e-05	0.000358487	0.000331608	0.000318863	0.000240773	0.000217161	0.000175249	0.000158403	9.94741e-05	0.000336549	0.000151303	0.000358487	0.000217161	0.000336549	0.000151303	0.000358487	0.000217161	0.000336549	0.000151303	0.000358487	0.000217161	0.000336549	0.000151303	0.000358487
		0.00106299	0.000317439	0.000128099	0.000312757	0.000186167	0.000159521	9.45938e-05	0.000288508	0.000149118	0.000123836	6.29105e-05	0.000277044	0.000134315	8.65149e-05	4.80799e-05	0.000207154	8.28436e-05	0.00029296	0.000159521	0.000123836	8.65149e-05	0.000128099	9.45938e-05	6.29105e-05	4.80799e-05	0.000312757	0.000288508	0.000277044	0.000207154	0.000186167	0.000149118	0.000134315	8.30015e-05	0.00029296	0.000128099	0.000312757	0.000186167	0.00029296	0.000128099	0.000312757	0.000186167	0.00029296	0.000128099	0.000312757	0.000186167	0.00029296	0.000128099	0.000312757
		0.000947803	0.000276382	0.000108183	0.000272178	0.000159198	0.000135721	7.9083e-05	0.000250383	0.000126566	0.00010447	5.18819e-05	0.000240109	0.000113606	7.21112e-05	3.92985e-05	0.000177784	6.89479e-05	0.00025438	0.000135721	0.00010447	7.21112e-05	0.000108183	7.9083e-05	5.18819e-05	3.92985e-05	0.000272178	0.000250383	0.000240109	0.000177784	0.000159198	0.000126566	0.000113606	6.90837e-05	0.00025438	0.000108183	0.000272178	0.000159198	0.00025438	0.000108183	0.000272178	0.000159198	0.00025438	0.000108183	0.000272178	0.000159198	0.00025438	0.000108183	0.000272178
		0.000843187	0.00024009	9.11559e-05	0.000236329	0.000135828	0.00011521	6.59657e-05	0.000216803	0.000107181	8.7933e-05	4.26897e-05	0.000207626	9.58718e-05	5.99694e-05	3.20482e-05	0.000152233	5.72531e-05	0.00022038	0.00011521	8.7933e-05	5.99694e-05	9.11559e-05	6.59657e-05	4.26897e-05	3.20482e-05	0.000236329	0.000216803	0.000207626	0.000152233	0.000135828	0.000107181	9.58718e-05	5.73695e-05	0.00022038	9.11559e-05	0.000236329	0.000135828	0.00022038	9.11559e-05	0.000236329	0.000135828	0.00022038	9.11559e-05	0.000236329	0.000135828	0.00022038	9.11559e-05	0.000236329
		0.000748571	0.000208133	7.66505e-05	0.000204777	0.000115649	9.75972e-05	5.49106e-05	0.00018734	9.05785e-05	7.3861e-05	3.50537e-05	0.000179167	8.07392e-05	4.97691e-05	2.60816e-05	0.000130085	4.74437e-05	0.000190531	9.75972e-05	7.3861e-05	4.97691e-05	7.66505e-05	5.49106e-05	3.50537e-05	2.60816e-05	0.000204777	0.00018734	0.000179167	0.000130085	0.000115649	9.05785e-05	8.07392e-05	4.75432e-05	0.000190531	7.66505e-05	0.000204777	0.000115649	0.000190531	7.66505e-05	0.000204777	0.000115649	0.000190531	7.66505e-05	0.000204777	0.000115649	0.000190531	7.66505e-05	0.000204777
		0.000663321	0.000180089	6.43315e-05	0.000177103	9.82818e-05	8.25207e-05	4.56219e-05	0.000161575	7.6403e-05	6.19238e-05	2.87293e-05	0.000154317	6.78668e-05	4.12258e-05	2.11857e-05	0.000110949	3.92409e-05	0.000164413	8.25207e-05	6.19238e-05	4.12258e-05	6.43315e-05	4.56219e-05	2.87293e-05	2.11857e-05	0.000177103	0.000161575	0.000154317	0.000110949	9.82818e-05	7.6403e-05	6.78668e-05	3.93256e-05	0.000164413	6.43315e-05	0.000177103	9.82818e-05	0.000164413	6.43315e-05	0.000177103	9.82818e-05	0.000164413	6.43315e-05	0.000177103	9.82818e-05	0.000164413	6.43315e-05	0.000177103
		0.000586761	0.000155554	5.38989e-05	0.000152903	8.3378e-05	6.96522e-05	3.78388e-05	0.000139112	6.43342e-05	5.18258e-05	2.3505e-05	0.000132683	5.69478e-05	3.40898e-05	1.71791e-05	9.44642e-05	3.24e-05	0.00014163	6.96522e-05	5.18258e-05	3.40898e-05	5.38989e-05	3.78388e-05	2.3505e-05	1.71791e-05	0.000152903	0.000139112	0.000132683	9.44642e-05	8.3378e-05	6.43342e-05	5.69478e-05	3.2472e-05	0.00014163	5.38989e-05	0.000152903	8.3378e-05	0.00014163	5.38989e-05	0.000152903	8.3378e-05	0.00014163	5.38989e-05	0.000152903	8.3378e-05	0.00014163	5.38989e-05	0.000152903
		0.00051821	0.000134146	4.50859e-05	0.000131799	7.06213e-05	5.86966e-05	3.13333e-05	0.00011958	5.40852e-05	4.33053e-05	1.92001e-05	0.0001139	4.77091e-05	2.8144e-05	1.39079e-05	8.03001e-05	2.67089e-05	0.000121808	5.86966e-05	4.33053e-05	2.8144e-05	4.50859e-05	3.13333e-05	1.92001e-05	1.39079e-05	0.000131799	0.00011958	0.0001139	8.03001e-05	7.06213e-05	5.40852e-05	4.77091e-05	2.677e-05	0.000121808	4.50859e-05	0.000131799	7.06213e-05	0.000121808	4.50859e-05	0.000131799	7.06213e-05	0.000121808	4.50859e-05	0.000131799	7.06213e-05	0.000121808	4.50859e-05	0.000131799
		0.000456994	0.000115514	3.76582e-05	0.00011344	5.9728e-05	4.9391e-05	2.5908e-05	0.000102639	4.54019e-05	3.61321e-05	1.56604e-05	9.76312e-05	3.99102e-05	2.32009e-05	1.1243e-05	6.8159e-05	2.1985e-05	0.000104606	4.9391e-05	3.61321e-05	2.32009e-05	3.76582e-05	2.5908e-05	1.56604e-05	1.1243e-05	0.00011344	0.000102639	9.76312e-05	6.8159e-05	5.9728e-05	4.54019e-05	3.99102e-05	2.20367e-05	0.000104606	3.76582e-05	0.00011344	5.9728e-05	0.000104606	3.76582e-05	0.00011344	5.9728e-05	0.000104606	3.76582e-05	0.00011344	5.9728e-05	0.000104606	3.76582e-05	0.00011344
		0.000402458	9.93334e-05	3.14112e-05	9.75048e-05	5.04458e-05	4.15039e-05	2.13927e-05	8.79772e-05	3.80604e-05	3.01058e-05	1.27558e-05	8.35717e-05	3.33405e-05	1.90998e-05	9.07625e-06	5.77744e-05	1.80718e-05	8.97108e-05	4.15039e-05	3.01058e-05	1.90998e-05	3.14112e-05	2.13927e-05	1.27558e-05	9.07625e-06	9.75048e-05	8.79772e-05	8.35717e-05	5.77744e-05	5.04458e-05	3.80604e-05	3.33405e-05	1.81154e-05	8.97108e-05	3.14112e-05	9.75048e-05	5.04458e-05	8.97108e-05	3.14112e-05	9.75048e-05	5.04458e-05	8.97108e-05	3.14112e-05	9.75048e-05	5.04458e-05	8.97108e-05	3.14112e-05	9.75048e-05
		0.000353981	8.53105e-05	2.61671e-05	8.37012e-05	4.25519e-05	3.48318e-05	1.76419e-05	7.53138e-05	3.18655e-05	2.50527e-05	1.03767e-05	7.14457e-05	2.78168e-05	1.57037e-05	7.31776e-06	4.89096e-05	1.48362e-05	7.68383e-05	3.48318e-05	2.50527e-05	1.57037e-05	2.61671e-05	1.76419e-05	1.03767e-05	7.31776e-06	8.37012e-05	7.53138e-05	7.14457e-05	4.89096e-05	4.25519e-05	3.18655e-05	2.78168e-05	1.4873e-05	7.68383e-05	2.61671e-05	8.37012e-05	4.25519e-05	7.68383e-05	2.61671e-05	8.37012e-05	4.25519e-05	7.68383e-05	2.61671e-05	8.37012e-05	4.25519e-05	7.68383e-05	2.61671e-05	8.37012e-05
Relative improvement in transmission control	Relative improvement in transmission control		1	1.9769	1.01326	1.49787	1	1.45921	0.637664	1.04433	1	1.6131	0.546802	0.937466	1	1.50723	0.528028	1.02886	1	1.58618	1.90941	2.46291	1	1.24577	1.65778	1.998	1	1.06212	1.09637	1.36564	1	1.1767	1.27155	1.79763	1.06403	1.9769	1.01326	1.49787	1.06403	1.9769	1.01326	1.49787	1.06403	1.9769	1.01326	1.49787	1.06403	1.9769	1.01326
Relative Feeding cycle length
Relative Probability of surviving one complete feeding cycle		1	0.828237	0.762524	0.82697	0.788745	0.777467	0.742217	0.820947	0.773232	0.760027	0.716371	0.81783	0.765958	0.73652	0.699893	0.796384	0.733894	0.822083	0.777467	0.760027	0.73652	0.762524	0.742217	0.716371	0.699893	0.82697	0.820947	0.81783	0.796384	0.788745	0.773232	0.765958	0.734016	0.822083	0.762524	0.82697	0.788745	0.822083	0.762524	0.82697	0.788745	0.822083	0.762524	0.82697	0.788745	0.822083	0.762524	0.82697
Relative human blood index		1	0.76308	0.763446	0.762566	0.76403	0.762566	0.763006	0.763299	0.764613	0.762566	0.763446	0.763153	0.764321	0.763446	0.763006	0.763738	0.764176	0.763153	0.762566	0.762566	0.763446	0.763446	0.763006	0.763446	0.763006	0.762566	0.763299	0.763153	0.763738	0.76403	0.764613	0.764321	0.764176	0.763153	0.763446	0.762566	0.76403	0.763153	0.763446	0.762566	0.76403	0.763153	0.763446	0.762566	0.76403	0.763153	0.763446	0.762566
Relative Emergence rate of adult mosquitoes
Relative Exposure		1	0.000495397	0.000771603	0.000109891	0.001215	0.000109891	0.00044024	0.000661036	0.00166019	0.000109891	0.000771603	0.000550582	0.00143737	0.000771603	0.00044024	0.000993074	0.00132613	0.000550582	0.000109891	0.000109891	0.000771603	0.000771603	0.00044024	0.000771603	0.00044024	0.000109891	0.000661036	0.000550582	0.000993074	0.001215	0.00166019	0.00143737	0.00132613	0.000550582	0.000771603	0.000109891	0.001215	0.000550582	0.000771603	0.000109891	0.001215	0.000550582	0.000771603	0.000109891	0.001215	0.000550582	0.000771603	0.000109891
		2	0.00134489	0.00209362	0.000298553	0.00329389	0.000298553	0.00119528	0.00179399	0.00449701	0.000298553	0.00209362	0.00149455	0.00389509	0.00209362	0.00119528	0.00269339	0.0035944	0.00149455	0.000298553	0.000298553	0.00209362	0.00209362	0.00119528	0.00209362	0.00119528	0.000298553	0.00179399	0.00149455	0.00269339	0.00329389	0.00449701	0.00389509	0.0035944	0.00149455	0.00209362	0.000298553	0.00329389	0.00149455	0.00209362	0.000298553	0.00329389	0.00149455	0.00209362	0.000298553	0.00329389	0.00149455	0.00209362	0.000298553
		1	0.457137	0.230944	0.451962	0.304181	0.271344	0.185667	0.424441	0.257977	0.22541	0.139309	0.411391	0.238977	0.174217	0.115765	0.329602	0.168898	0.42952	0.271344	0.22541	0.174217	0.230944	0.185667	0.139309	0.115765	0.451962	0.424441	0.411391	0.329602	0.304181	0.257977	0.238977	0.169126	0.42952	0.230944	0.451962	0.304181	0.42952	0.230944	0.451962	0.304181	0.42952	0.230944	0.451962	0.304181	0.42952	0.230944	0.451962
[truncated: 17 more columns]

## Sheet: Figures
Primary measure	SCENARIO 1 :Baseline = untreated nets				SCENARIO 2 :Baseline = Olyset nets only				SCENARIO 3: PermaNet nets only				SCENARIO 4 :Icon Life nets alone				SCENARIO 5 :baseline =Unsprayed huts				SCENARIO 6 :Baseline = Pirimiphos methyl sprayed huts				SCENARIO 7 :Baseline = DDT IRS				SCENARIO 8 :Baseline = Lambda cyhalothrin sprayed huts				SCENARIO 1 :Non-insecticidal nets				SCENARIO 1 :Non-insecticidal nets				SCENARIO 1 :Non-insecticidal nets				SCENARIO 1 :Non-insecticidal nets				SCENARIO 1 :Non-insecticidal nets
Supplementary measure	No IRS	Pirimiphos methyl	DDT	Lambda cyhalothrin	No IRS	Pirimiphos methyl	DDT	Lambda cyhalothrin	No IRS	Pirimiphos methyl	DDT	Lambda cyhalothrin	No IRS	Pirimiphos methyl	DDT	Lambda cyhalothrin	Untreated nets	Olyset	PermaNet	Icon Life	Untreated nets	Olyset	PermaNet	Icon Life	Untreated nets	Olyset	PermaNet	Icon Life	Untreated nets	Olyset	PermaNet	Icon Life	Untreated nets	Olyset	PermaNet	Icon Life	No intervention added	Pirimiphos methyl IRS added	DDT IRS added	Lambda cyhalothrin IRS added	No intervention added	Pirimiphos methyl IRS added	DDT IRS added	Lambda cyhalothrin IRS added	No intervention added	Pirimiphos methyl IRS added	DDT IRS added	Lambda cyhalothrin IRS added	No intervention added
Fold reduction for non-user	2.18753	4.33005	2.21257	3.28752	3.68536	5.38599	2.35604	3.87632	4.43636	7.17828	2.43078	4.1845	5.73997	8.63819	3.03397	5.92072	2.32818	3.68536	4.43636	5.73997	4.33005	5.38599	7.17828	8.63819	2.21257	2.35604	2.43078	3.03397	3.28752	3.87632	4.1845	5.91275	2.32818	4.33005	2.21257	3.28752	2.32818	4.33005	2.21257	3.28752	2.32818	4.33005	2.21257	3.28752	2.32818	4.33005	2.21257	3.28752	2.32818
Fold reduction for user relative to non-user	4.73797	4.72477	4.75656	4.70381	4.75656	4.74061	4.73004	4.68303	4.75656	4.72477	4.73532	4.6934	4.72477	4.74061	4.71427	4.6986	4.73532	4.75656	4.75656	4.72477	4.72477	4.74061	4.72477	4.74061	4.75656	4.73004	4.73532	4.71427	4.70381	4.68303	4.6934	4.6986	4.73532	4.72477	4.75656	4.70381	4.73532	4.72477	4.75656	4.70381	4.73532	4.72477	4.75656	4.70381	4.73532	4.72477	4.75656	4.70381	4.73532
FIGURE 2
SCENARIO 1 :Baseline = untreated nets					SCENARIO 2 :Baseline = Olyset nets only							SCENARIO 3: PermaNet nets only							SCENARIO 4 :Icon Life nets alone
FIGURE 3
SCENARIO 5 :baseline =Unsprayed huts					SCENARIO 6 :Baseline = Pirimiphos methyl sprayed huts							SCENARIO 7 :Baseline = DDT IRS							SCENARIO 8 :Baseline = Lambda cyhalothrin sprayed huts
[truncated: 15 more columns]

## Sheet: Varying Pi and Cattle Numbers
PARAMETER			SCENARIO 1 :Baseline = untreated nets				SCENARIO 2 :Baseline = Olyset nets only				SCENARIO 3: PermaNet nets only
DEFINITION	SYMBOL	Control-no coverage
			No intervention added	Pirimiphos methyl IRS added	DDT IRS added	Lambda cyhalothrin IRS added	No intervention added	Pirimiphos methyl IRS added	DDT IRS added	Lambda cyhalothrin IRS added	No intervention added	Pirimiphos methyl IRS added	DDT IRS added	Lambda cyhalothrin IRS added
Net coverage (reported use)	Ch	0	0.8	0.8	0.8	0.8	0.8	0.8	0.8	0.8	0.8	0.8	0.8	0.8
Proportion of exposure during which ITN is in use	πi	0.5	0.79	0.79	0.79	0.79	0.79	0.79	0.79	0.79	0.79	0.79	0.79	0.79
Protective coverage	Ch,p	0	0.632	0.632	0.632	0.632	0.632	0.632	0.632	0.632	0.632	0.632	0.632	0.632
Total availability of aquatic habitat	Aa,Ω	3	3	3	3	3	3	3	3	3	3	3	3	3
Number of cattle	Nc	1000	140	140	140	140	140	140	140	140	140	140	140	140
Number of humans	Nh	1000	1000	1000	1000	1000	1000	1000	1000	1000	1000	1000	1000	1000
Number of pseudo-hosts (e.g. odor-baited lure and kill stations, or odour baited traps)	Nt	0	0	0	0	0	0	0	0	0	0	0	0	0
Number of humans not using ITNs	Nh,0	1000	200	200	200	200	200	200	200	200	200	200	200	200
Number of humans using ITNs	Nh,net	0	800	800	800	800	800	800	800	800	800	800	800	800
Baseline diversion probability from an unprotected vertebrate host (cattle or human)	Δh,u	0.1	0.1	0.1	0.1	0.1	0.1	0.1	0.1	0.1	0.1	0.1	0.1	0.1
Diversion occuring outdoors before the mosquito enters a house with intervention	Δoutdoors, p	0	0	0.0208877	0.433203	0.0835509	-0.315709	-0.189295	0.31201	-0.243908	0.0393821	-0.0221932	0.40644	0.144691
Diversion occuring indoors after the mosquito has entered a house with intervention	Δindoors, p	0.911227	0.911227	0.815333	0.857965	0.846866	0.882586	0.819978	0.868121	0.866363	0.80974	0.743934	0.840176	0.792674
Diversion occuring outdoors before the mosquito enters a house with no intervention	Δoutdoors, 0	0.1	0.1	0.1	0.1	0.1	0.1	0.1	0.1	0.1	0.1	0.1	0.1	0.1
Diversion occuring indoors after the mosquito has entered a house with no intervention	Δindoors, 0	0.1	0.1	0.1	0.1	0.1	0.1	0.1	0.1	0.1	0.1	0.1	0.1	0.1
Total nightly catch of malaria vectors in house with intervention	Mp	4596	4596	4500	2605	4212	6047	5466	3162	5717	4415	4698	2728	3931
Total nightly catch of malaria vectors in house with no intervention	M0	4596	4596	4596	4596	4596	4596	4596	4596	4596	4596	4596	4596	4596
Total nightly no. vectors entering house with intervention and attacking human host	Mp,γ	408	408	831	370	645	710	984	417	764	840	1203	436	815
Total nightly no. vectors entering house with no intervention and attacking human host	M0,γ	4539.4	4539.4	4539.4	4539.4	4539.4	4539.4	4539.4	4539.4	4539.4	4539.4	4539.4	4539.4	4539.4
Total nightly no. dead vectors that are unfed in houses with intervention	muf.d	403	403	823	369	634	708	978	409	747	839	1196	430	800
Total nightly no. dead vectors that are fed, in houses with intervention	mf.d	0	0	1	0	0	1	2	2	2	0	0	1	2
Total nightly no. live vectors that are fed, in houses with intervention	mf.l	5	5	7	1	11	1	4	6	15	1	7	5	13
Total nightly no. dead vectors that are unfed or fed, in houses with no intervention	md,0	403	403	403	403	403	403	403	403	403	403	403	403	403
Total nightly no. dead vectors that are unfed, in houses with no intervention	muf.d,0	0	0	0	0	0	0	0	0	0	0	0	0	0
Total nightly no. dead vectors that are fed in houses with no intervention	mf.d,0	0	0	0	0	0	0	0	0	0	0	0	0	0
Total nightly no. live vectors that are fed in houses with no intervention	mf.l,0	4136.4	4136.4	4136.4	4136.4	4136.4	4136.4	4136.4	4136.4	4136.4	4136.4	4136.4	4136.4	4136.4
Attack related mortality occuring before feeding-in a house with intervention	μp,pre	0.987745	0.987745	0.990373	0.997297	0.982946	0.997183	0.993902	0.980815	0.977749	0.99881	0.994181	0.986239	0.981595
Attack related mortality occuring after successful feeding-in a house with intervention	μp,post	0	0	0.00120337	0	0	0.00140845	0.00203252	0.00479616	0.0026178	0	0	0.00229358	0.00245399
Attack related mortality occuring before feeding-in a house with no intervention	μ0,pre	0	0	0	0	0	0	0	0	0	0	0	0	0
Attack related mortality occuring after successful feeding-in a house with no intervention	μ0,post	0	0	0	0	0	0	0	0	0	0	0	0	0
Combined probability of attack related mortality in a house with intervention	μp	0.987745	0.987745	0.991576	0.997297	0.982946	0.998592	0.995935	0.985612	0.980366	0.99881	0.994181	0.988532	0.984049
Combined probability of attack related mortality in a house with no intervention at all (not even an untreated net)	μ0	0.1	0.1	0.1	0.1	0.1	0.1	0.1	0.1	0.1	0.1	0.1	0.1	0.1
Excess diversion from a protected human	θD
Overall diversion from a protected human	Δp	0.911227	0.911227	0.819191	0.919495	0.859661	0.845518	0.785901	0.909269	0.833768	0.817232	0.738251	0.905135	0.822672
Probability of attack for a human in a house with no intervention	γ0	0.81	0.81	0.81	0.81	0.81	0.81	0.81	0.81	0.81	0.81	0.81	0.81	0.81
Probability of attack for human in a house with intervention	γp	0.0887728	0.0887728	0.180809	0.0805048	0.140339	0.154482	0.214099	0.0907311	0.166232	0.182768	0.261749	0.0948651	0.177328
Mean probability of attack for a human net user	γh,net	0.449386	0.240231	0.312939	0.233699	0.280968	0.292141	0.339238	0.241778	0.301423	0.314486	0.376882	0.245043	0.310189
Diversion probability from a pseudo host (e.g. odour baited mosquito traps or odour baited lure and kill stations)	Δt	0.1	0.1	0.1	0.1	0.1	0.1	0.1	0.1	0.1	0.1	0.1	0.1	0.1
Mortality probability upon attacking a pseudo host (e.g. odour baited mosquito traps or odour baited lure and kill stations	μt	1	1	1	1	1	1	1	1	1	1	1	1	1
Mortality probability upon attacking an unprotected human	μh,u	0.1	0.1	0.1	0.1	0.1	0.1	0.1	0.1	0.1	0.1	0.1	0.1	0.1
Mortality probability upon attacking a cow	μc	0.1	0.1	0.1	0.1	0.1	0.1	0.1	0.1	0.1	0.1	0.1	0.1	0.1
Excess mortality upon attacking a protected human	θm	0	0	0	0	0	0	0	0	0	0	0	0	0
Excess mortality upon attacking a protected human before feeding	θm,pre	0	0	0	0	0	0	0	0	0	0	0	0	0
Excess mortality upon attacking a protected human after feeding	θm,post	0	0	0	0	0	0	0	0	0	0	0	0	0
Overall pre-feeding mortality upon attacking a protected human	μp,pre	0.987745	0.987745	0.990373	0.997297	0.982946	0.997183	0.993902	0.980815	0.977749	0.99881	0.994181	0.986239	0.981595
Overall mortality upon attacking a protected human	μp	0.987745	0.987745	0.991576	0.997297	0.982946	0.998592	0.995935	0.985612	0.980366	0.99881	0.994181	0.988532	0.984049
Successful non-fatal feeding probability upon an encountered unprotected human	Φ0	0.729	0.729	0.729	0.729	0.729	0.729	0.729	0.729	0.729	0.729	0.729	0.729	0.729
Successful non-fatal feeding probability upon an encountered protected human	Φp	0.0010879	0.0010879	0.00152306	0.000217581	0.00239339	0.000217581	0.000870322	0.00130548	0.00326371	0.000217581	0.00152306	0.0010879	0.00282855
Mean probability of non-fatal successful feeding upon an encountered human net user	Φh,net	0.365044	0.153949	0.154293	0.153262	0.154981	0.153262	0.153778	0.154121	0.155668	0.153262	0.154293	0.153949	0.155325
Feeding probability upon an odor-baited trap	Φt	0	0	0	0	0	0	0	0	0	0	0	0	0
Probability of successful feeding upon cattle	Φc	0.729	0.729	0.729	0.729	0.729	0.729	0.729	0.729	0.729	0.729	0.729	0.729	0.729
Relative exposure of protected hosts (average net user)	ψp (blood availability)	0.500746	0.211179	0.211651	0.210236	0.212594	0.210236	0.210943	0.211415	0.213537	0.210236	0.211651	0.211179	0.213065
Relative exposure of protected hosts (average net user)	ψp (feeding probability)	0.500746	0.211179	0.211651	0.210236	0.212594	0.210236	0.210943	0.211415	0.213537	0.210236	0.211651	0.211179	0.213065
Mean availability of individual unprotected humans	a0	0.0012	0.0012	0.0012	0.0012	0.0012	0.0012	0.0012	0.0012	0.0012	0.0012	0.0012	0.0012	0.0012
Mean availability of individual cattle	ac	0.0019	0.0019	0.0019	0.0019	0.0019	0.0019	0.0019	0.0019	0.0019	0.0019	0.0019	0.0019	0.0019
Mean availability of individual humans with nets at times they are protected (de facto covered)	ap	0.000118364	0.000118364	0.000241079	0.00010734	0.000187119	0.000205976	0.000285466	0.000120975	0.000221642	0.00024369	0.000348999	0.000126487	0.000236437
Mean availability of individual human net users	ah,net	0.000599182	0.000320307	0.000417253	0.000311598	0.000374624	0.000389521	0.000452318	0.00032237	0.000401897	0.000419315	0.000502509	0.000326725	0.000413586
	λh,net (attack probabilities)	0.554798	0.296581	0.386345	0.288517	0.346874	0.360668	0.418813	0.298491	0.372127	0.388255	0.465286	0.302523	0.38295
Mean availability of individual odor baited trap	at	0.0048	0.0048	0.0048	0.0048	0.0048	0.0048	0.0048	0.0048	0.0048	0.0048	0.0048	0.0048	0.0048
Relative attack availability of net users	λh,net (attack availabilities)	0.499318	0.266923	0.34771	0.259665	0.312187	0.324601	0.376932	0.268642	0.334914	0.349429	0.418758	0.27227	0.344655
Relative attack availability of cattle	λc (attack availabilities)	1.58333	1.58333	1.58333	1.58333	1.58333	1.58333	1.58333	1.58333	1.58333	1.58333	1.58333	1.58333	1.58333
Relative availability of odor-baited traps if placed homogenously among humans in an unbiased manner_based on relative attractiveness	λt,unbiased	4	4	4	4	4	4	4	4	4	4	4	4	4
Relative availability (fold enhancement) of trap availability achieved by biasing position relative to unbiased positioning	λt,biased	1	1	1	1	1	1	1	1	1	1	1	1	1
Mean availability of blood from unprotected humans	zh,u	0.000972	0.000972	0.000972	0.000972	0.000972	0.000972	0.000972	0.000972	0.000972	0.000972	0.000972	0.000972	0.000972
Mean availability of blood from humans with nets at times they are protected (de facto covered)	zh,p	1.45054e-06	1.45054e-06	2.03075e-06	2.90107e-07	3.19118e-06	2.90107e-07	1.16043e-06	1.74064e-06	4.35161e-06	2.90107e-07	2.03075e-06	1.45054e-06	3.7714e-06
Mean availability of blood from an average net user	zh,net	0.000486725	0.000205266	0.000205724	0.000204349	0.000206641	0.000204349	0.000205037	0.000205495	0.000207558	0.000204349	0.000205724	0.000205266	0.000207099
Mean availability of blood from cattle	zc	0.001539	0.001539	0.001539	0.001539	0.001539	0.001539	0.001539	0.001539	0.001539	0.001539	0.001539	0.001539	0.001539
Mean availability of Blood from odor-baited traps	zt	0	0	0	0	0	0	0	0	0	0	0	0	0
Total availability of blood from non-users of nets	Zh,0,u	0.972	0.1944	0.1944	0.1944	0.1944	0.1944	0.1944	0.1944	0.1944	0.1944	0.1944	0.1944	0.1944
Total availability of blood from net users when unprotected	Zh,net,u	0	0.163296	0.163296	0.163296	0.163296	0.163296	0.163296	0.163296	0.163296	0.163296	0.163296	0.163296	0.163296
Total availability of blood from unprotected humans	Zh,u (summed Zh,u,0 and Zh,u,net)	0.972	0.357696	0.357696	0.357696	0.357696	0.357696	0.357696	0.357696	0.357696	0.357696	0.357696	0.357696	0.357696
Total availability of blood from all unprotected humans	Zh,u (remainder uncovered by πC)	0.972	0.357696	0.357696	0.357696	0.357696	0.357696	0.357696	0.357696	0.357696	0.357696	0.357696	0.357696	0.357696
Total availability of blood from all protected humans	Zh,p	0	0.000916739	0.00128343	0.000183348	0.00201683	0.000183348	0.000733391	0.00110009	0.00275022	0.000183348	0.00128343	0.000916739	0.00238352
Total availability of blood from all humans	Zh	0.972	0.358613	0.358979	0.357879	0.359713	0.357879	0.358429	0.358796	0.360446	0.357879	0.358979	0.358613	0.36008
Total availability of blood from all cattle	Zc	1.539	0.21546	0.21546	0.21546	0.21546	0.21546	0.21546	0.21546	0.21546	0.21546	0.21546	0.21546	0.21546
Total availability of blood from all odor-baited traps	Zt	0	0	0	0	0	0	0	0	0	0	0	0	0
Total availability of blood from all hosts	Z	2.511	0.574073	0.574439	0.573339	0.575173	0.573339	0.573889	0.574256	0.575906	0.573339	0.574439	0.574073	0.57554
Relative availabilty of Odor baited traps compared to a human_no positional bias	λt	4	4	4	4	4	4	4	4	4	4	4	4	4
Relative availabilty of Odor baited traps compared to a human_with positional bias	λt	4	4	4	4	4	4	4	4	4	4	4	4	4
Mean encounter rate of an individual human	εh	0.00133333	0.00133333	0.00133333	0.00133333	0.00133333	0.00133333	0.00133333	0.00133333	0.00133333	0.00133333	0.00133333	0.00133333	0.00133333
Mean encounter rate of an individual cow	εc	0.00211111	0.00211111	0.00211111	0.00211111	0.00211111	0.00211111	0.00211111	0.00211111	0.00211111	0.00211111	0.00211111	0.00211111	0.00211111
Mean encounter rate of an individual trap	εt	0.00533333	0.00533333	0.00533333	0.00533333	0.00533333	0.00533333	0.00533333	0.00533333	0.00533333	0.00533333	0.00533333	0.00533333	0.00533333
Total attack availability of all human non-users of nets	Ah,0,u	1.2	0.24	0.24	0.24	0.24	0.24	0.24	0.24	0.24	0.24	0.24	0.24	0.24
Total attack availability of all human net users at times when they are unprotected	Ah,net,u	0	0.2016	0.2016	0.2016	0.2016	0.2016	0.2016	0.2016	0.2016	0.2016	0.2016	0.2016	0.2016
Total attack availability of all unprotected humans	Ah,u (summed Ah,0,u and Ah,net,u)	1.2	0.4416	0.4416	0.4416	0.4416	0.4416	0.4416	0.4416	0.4416	0.4416	0.4416	0.4416	0.4416
Total attack availability of all unprotected humans	Ah,u (remainder uncovered by πC)	1.2	0.4416	0.4416	0.4416	0.4416	0.4416	0.4416	0.4416	0.4416	0.4416	0.4416	0.4416	0.4416
Total attack availability of all human net users at times when they are protected	Ah,p	0	0.0748059	0.152362	0.0678387	0.118259	0.130177	0.180414	0.076456	0.140078	0.154012	0.220567	0.0799397	0.149428
Total availability of all humans	Ah	1.2	0.516406	0.593962	0.509439	0.559859	0.571777	0.622014	0.518056	0.581678	0.595612	0.662167	0.52154	0.591028
Total availability of all cattle	Ac	1.9	0.266	0.266	0.266	0.266	0.266	0.266	0.266	0.266	0.266	0.266	0.266	0.266
Total availability of all odor baited traps	At	0	0	0	0	0	0	0	0	0	0	0	0	0
Total availabilty of all hosts (pseudo hosts, cattle and humans)	A	3.1	0.782406	0.859962	0.775439	0.825859	0.837777	0.888014	0.784056	0.847678	0.861612	0.928167	0.78754	0.857028
Proportion of total host availability accounted for by pseudohosts (e.g. odour baited stations and odour baited traps)	At/A	0	0	0	0	0	0	0	0	0	0	0	0	0
Proportion of bloodmeals taken from humans (human blood index)	Qh	0.387097	0.624682	0.624921	0.624202	0.6254	0.624202	0.624562	0.624802	0.625877	0.624202	0.624921	0.624682	0.625638
Oviposition site-seeking interval (average time taken to find oviposition site)	ηo	0.333333	0.333333	0.333333	0.333333	0.333333	0.333333	0.333333	0.333333	0.333333	0.333333	0.333333	0.333333	0.333333
Host-seeking interval (average time taken to find any host)	ηv	0.322581	1.27811	1.16284	1.28959	1.21086	1.19364	1.12611	1.27542	1.17969	1.16061	1.07739	1.26978	1.16682
Duration of gestation	g	2	2	2	2	2	2	2	2	2	2	2	2	2
Feeding cycle length	f	2.65591	3.61144	3.49618	3.62293	3.54419	3.52697	3.45944	3.60875	3.51303	3.49395	3.41073	3.60311	3.50016
Daily survival probability while searching for oviposition sites or vertebrate hosts	Pov	0.85	0.85	0.85	0.85	0.85	0.85	0.85	0.85	0.85	0.85	0.85	0.85	0.85
Daily survival probability while resting	P	0.9	0.9	0.9	0.9	0.9	0.9	0.9	0.9	0.9	0.9	0.9	0.9	0.9
Mean attack survival probability	Pγ	0.9	0.815123	0.742037	0.821501	0.773566	0.760373	0.717977	0.813641	0.75452	0.739339	0.687509	0.809809	0.74586
Probability of surviving one complete feeding cycle	Pf	0.655288	0.508125	0.471312	0.511146	0.487519	0.480548	0.458761	0.507423	0.477931	0.469769	0.442785	0.505497	0.473435
Duration of the parasite sporogonic development period	n	11	11	11	11	11	11	11	11	11	11	11	11	11
Mean number of feeding cycles requried for the sporogonic development period	F	4.1417	3.04587	3.1463	3.03622	3.10367	3.11883	3.1797	3.04814	3.1312	3.1483	3.22512	3.05292	3.14272
Integral mean number of feeding cycles requried for the sporogonic development period	δ	4	3	3	3	3	3	3	3	3	3	3	3	3
Human infectiousness to mosquitoes	k	0.0297	0.0297	0.0297	0.0297	0.0297	0.0297	0.0297	0.0297	0.0297	0.0297	0.0297	0.0297	0.0297
Mean number of infectious bites per mosquito lifetime	β	0.0103405	0.00488605	0.00296183	0.00508424	0.00370699	0.00337099	0.002477	0.00484094	0.00324719	0.0028995	0.00195863	0.00472004	0.00305
Mean number of infectious human bites per mosquito lifetime	βh	0.00400277	0.00305223	0.00185091	0.00317359	0.00231835	0.00210418	0.00154704	0.00302463	0.00203234	0.00180987	0.00122399	0.00294853	0.0019082
Mean number of human bites per mosquito lifetime	bh	0.84342	0.838432	0.744447	0.846117	0.785027	0.766155	0.714545	0.836669	0.761607	0.739955	0.679068	0.831289	0.750365
Mean number of bites per mosquito lifetime	b	2.17884	1.34218	1.19127	1.35552	1.25524	1.22742	1.14407	1.33909	1.21686	1.18544	1.08665	1.33074	1.19936
Mean number of bites per mosquito lifetime relative to baseline conditions	b/b0	1	0.616006	0.546744	0.62213	0.576106	0.563336	0.525085	0.614592	0.558493	0.544071	0.498728	0.610757	0.550458
Maximum emergence rate of mosquitoes	Emax	20000000	20000000	20000000	20000000	20000000	20000000	20000000	20000000	20000000	20000000	20000000	20000000	20000000
Emergence rate of adult mosquitoes	E	20000000	1.23201e+07	1.09349e+07	1.24426e+07	1.15221e+07	1.12667e+07	1.05017e+07	1.22918e+07	1.11699e+07	1.08814e+07	9.97456e+06	1.22151e+07	1.10092e+07
Entomologic Inoculation Rate for unprotected humans	EIRh,0 (human bites and blood availability)	80.0555	101.923	54.802	107.249	72.1808	64.3887	44.0579	100.718	61.2167	53.4888	33.0574	97.6212	56.7081
Entomologic Inoculation Rate for unprotected humans	EIRh,0 (all bites and blood availability)	80.0555	101.923	54.802	107.249	72.1808	64.3887	44.0579	100.718	61.2167	53.4888	33.0574	97.6212	56.7081
Sporozoite prevalence	S	0.00474588	0.0036404	0.00248629	0.00375077	0.00295321	0.00274642	0.00216507	0.00361508	0.00266849	0.00244592	0.00180246	0.00354693	0.00254303
Biting rate experienced by person lacking a net	Bh,0	46.2148	76.7062	60.3882	78.339	66.963	64.2319	55.7518	76.3301	62.8509	59.9139	50.2471	75.4047	61.0945
Biting rate experienced by average community member	Bh	46.2148	28.3002	22.3026	28.8435	24.7813	23.6495	20.5587	28.1759	23.307	22.0596	18.5573	27.82	22.6326
Entomologic Inoculation Rate for human net users	EIRh,net (Pi weighted zhu and zhp values with human specific beta and Z)	40.0875	21.524	11.5989	22.5475	15.3452	13.5368	9.29371	21.2933	13.072	11.2453	6.99662	20.6155	12.0825
Entomologic Inoculation Rate for human net users	EIRh,net (direct zh,net value and total beta and Z)	40.0875	21.524	11.5989	22.5475	15.3452	13.5368	9.29371	21.2933	13.072	11.2453	6.99662	20.6155	12.0825
Entomological Inoculation rate average community member	EIRh (direct)	80.0555	37.6038	20.2395	39.4877	26.7123	23.7072	16.2466	37.1782	22.7009	19.694	12.2088	36.0167	21.0077
Entomological Inoculation rate average community member	EIRh (weighted)	80.0555	37.6038	20.2395	39.4877	26.7123	23.7072	16.2466	37.1782	22.7009	19.694	12.2088	36.0167	21.0077
Entomological Inoculation rate average community member	EIR (protective coverage-weighted blood availability)	80.0555	37.6038	20.2395	39.4877	26.7123	23.7072	16.2466	37.1782	22.7009	19.694	12.2088	36.0167	21.0077
Relative reduction of entomological inoculation rate for unprotected humans	Protection for non user	0	-0.273155	0.31545	-0.339678	0.0983657	0.195698	0.449658	-0.258102	0.235322	0.331853	0.587069	-0.219419	0.291639
Relative reduction of entomological inoculation rate for protected humans	Protection for net user	0.499254	0.731136	0.855115	0.718352	0.808318	0.830907	0.883909	0.734019	0.836713	0.859532	0.912603	0.742484	0.849073
Relative reduction of entomological inoculation rate for human net user versus non user	Personal protection for net user relative to non-user (relative EIR)	0.499254	0.788821	0.788349	0.789764	0.787406	0.789764	0.789057	0.788585	0.786463	0.789764	0.788349	0.788821	0.786935
Relative reduction of entomological inoculation rate for human net user versus non user	Personal protection for net user relative to non-user (relative blood availability)	0.499254	0.788821	0.788349	0.789764	0.787406	0.789764	0.789057	0.788585	0.786463	0.789764	0.788349	0.788821	0.786935
Relative entolmological inoculation rate for people not using ITNs	ψh,0,Ω	1	1.27316	0.68455	1.33968	0.901634	0.804302	0.550342	1.2581	0.764678	0.668147	0.412931	1.21942	0.708361
Relative entomological inoculation rate for people using ITNs	ψh,net,Ω	0.500746	0.268864	0.144885	0.281648	0.191682	0.169093	0.116091	0.265981	0.163287	0.140468	0.0873972	0.257516	0.150927
Community-wide mean relative EIR	ψh,Ω	1	0.469722	0.252818	0.493254	0.333672	0.296135	0.202941	0.464406	0.283565	0.246004	0.152504	0.449896	0.262414
		1	1	1	1	1	1	1	1	1	1	1	1	1
		2	2	2	2	2	2	2	2	2	2	2	2	2
		3	3	3	3	3	3	3	3	3	3	3	3	3
		4	4	4	4	4	4	4	4	4	4	4	4	4
		5	5	5	5	5	5	5	5	5	5	5	5	5
		6	6	6	6	6	6	6	6	6	6	6	6	6
		7	7	7	7	7	7	7	7	7	7	7	7	7
		8	8	8	8	8	8	8	8	8	8	8	8	8
		9	9	9	9	9	9	9	9	9	9	9	9	9
		10	10	10	10	10	10	10	10	10	10	10	10	10
		11	11	11	11	11	11	11	11	11	11	11	11	11
		12	12	12	12	12	12	12	12	12	12	12	12	12
		13	13	13	13	13	13	13	13	13	13	13	13	13
		14	14	14	14	14	14	14	14	14	14	14	14	14
		15	15	15	15	15	15	15	15	15	15	15	15	15
		16	16	16	16	16	16	16	16	16	16	16	16	16
		17	17	17	17	17	17	17	17	17	17	17	17	17
		18	18	18	18	18	18	18	18	18	18	18	18	18
		19	19	19	19	19	19	19	19	19	19	19	19	19
		20	20	20	20	20	20	20	20	20	20	20	20	20
		21	21	21	21	21	21	21	21	21	21	21	21	21
		22	22	22	22	22	22	22	22	22	22	22	22	22
		23	23	23	23	23	23	23	23	23	23	23	23	23
		24	24	24	24	24	24	24	24	24	24	24	24	24
		25	25	25	25	25	25	25	25	25	25	25	25	25
		26	26	26	26	26	26	26	26	26	26	26	26	26
		27	27	27	27	27	27	27	27	27	27	27	27	27
		28	28	28	28	28	28	28	28	28	28	28	28	28
		29	29	29	29	29	29	29	29	29	29	29	29	29
		30	30	30	30	30	30	30	30	30	30	30	30	30
		31	31	31	31	31	31	31	31	31	31	31	31	31
		32	32	32	32	32	32	32	32	32	32	32	32	32
		33	33	33	33	33	33	33	33	33	33	33	33	33
		34	34	34	34	34	34	34	34	34	34	34	34	34
		35	35	35	35	35	35	35	35	35	35	35	35	35
		36	36	36	36	36	36	36	36	36	36	36	36	36
		37	37	37	37	37	37	37	37	37	37	37	37	37
		38	38	38	38	38	38	38	38	38	38	38	38	38
		39	39	39	39	39	39	39	39	39	39	39	39	39
		40	40	40	40	40	40	40	40	40	40	40	40	40
		0	0	0	0	0	0	0	0	0	0	0	0	0
		0	0	0	0	0	0	0	0	0	0	0	0	0
		0	0	0	0	0	0	0	0	0	0	0	0	0
		0	0	0	0	0	0	0	0	0	0	0	0	0
		0	0	0	0	0	0	0	0	0	0	0	0	0
		0	0	0	0	0	0	0	0	0	0	0	0	0
		0	0	0	0	0	0	0	0	0	0	0	0	0
		0	0	0	0	0	0	0	0	0	0	0	0	0
		0	0	0	0	0	0	0	0	0	0	0	0	0
		0	0	0	0	0	0	0	0	0	0	0	0	0
		0	0	0	0	0	0	0	0	0	0	0	0	0
		0.00432874	0.0051373	0.0053087	0.00511708	0.00524079	0.0052563	0.00536199	0.00514211	0.00529132	0.00530597	0.00544171	0.00514917	0.00530875
		0.00863875	0.0102482	0.0105892	0.010208	0.0104541	0.010485	0.0106952	0.0102578	0.0105546	0.0105838	0.0108538	0.0102718	0.0105893
		0.0129301	0.0153328	0.0158417	0.0152728	0.0156401	0.0156861	0.0159999	0.0153471	0.0157901	0.0158336	0.0162364	0.0153681	0.0158419
		0.0172029	0.0203914	0.0210663	0.0203117	0.0207989	0.02086	0.0212761	0.0204103	0.0209979	0.0210556	0.0215898	0.0204382	0.0210665
		0.0214572	0.0254239	0.0262632	0.0253249	0.0259307	0.0260066	0.026524	0.0254475	0.0261781	0.0262498	0.026914	0.0254821	0.0262634
		0.025693	0.0304306	0.0314325	0.0303124	0.0310356	0.0311262	0.0317437	0.0304588	0.0313309	0.0314165	0.0322093	0.0305001	0.0314327
		0.0299105	0.0354116	0.0365743	0.0352743	0.0361137	0.0362189	0.0369355	0.0354442	0.0364564	0.0365558	0.0374757	0.0354922	0.0365746
		0.0341098	0.0403669	0.0416889	0.0402109	0.0411653	0.0412848	0.0420995	0.0404041	0.0415548	0.0416678	0.0427135	0.0404586	0.0416892
		0.0382909	0.0452969	0.0467762	0.0451222	0.0461903	0.0463241	0.0472357	0.0453384	0.0466263	0.0467527	0.0479227	0.0453994	0.0467766
		0.0424539	0.0502014	0.0518366	0.0500084	0.051189	0.0513369	0.0523444	0.0502474	0.0516709	0.0518106	0.0531037	0.0503149	0.0518371
		0.0465989	0.0550808	0.0568701	0.0548696	0.0561616	0.0563234	0.0574257	0.0551312	0.0566888	0.0568416	0.0582564	0.0552049	0.0568706
		0.0507259	0.0599352	0.0618769	0.0597059	0.061108	0.0612836	0.0624798	0.0599898	0.0616801	0.061846	0.0633811	0.0600699	0.0618775
		0.0548351	0.0647646	0.0668572	0.0645174	0.0660285	0.0662178	0.0675068	0.0648234	0.0666451	0.0668238	0.0684779	0.0649097	0.0668577
		0.0589264	0.0695691	0.0718109	0.0693044	0.0709233	0.071126	0.0725068	0.0696322	0.0715837	0.0717752	0.073547	0.0697247	0.0718115
		0.0630001	0.074349	0.0767384	0.0740668	0.0757924	0.0760085	0.07748	0.0744162	0.0764963	0.0767004	0.0785884	0.0745148	0.0767391
		0.0670561	0.0791044	0.0816397	0.0788049	0.080636	0.0808652	0.0824266	0.0791757	0.0813828	0.0815994	0.0836025	0.0792803	0.0816404
		0.0710946	0.0838353	0.0865151	0.0835187	0.0854542	0.0856965	0.0873466	0.0839107	0.0862435	0.0864724	0.0885893	0.0840213	0.0865158
		0.0751156	0.0885419	0.0913645	0.0882084	0.0902471	0.0905023	0.0922402	0.0886213	0.0910785	0.0913195	0.0935489	0.0887378	0.0913652
		0.0791192	0.0932243	0.0961882	0.0928741	0.0950149	0.0952829	0.0971076	0.0933077	0.0958879	0.096141	0.0984815	0.09343	0.096189
		0.0831055	0.0978827	0.100986	0.097516	0.0997578	0.100038	0.101949	0.09797	0.100672	0.100937	0.103387	0.0980981	0.100987
		0.0870745	0.102517	0.105759	0.102134	0.104476	0.104769	0.106764	0.102608	0.10543	0.105707	0.108266	0.102742	0.10576
		0.0910263	0.107128	0.110506	0.106728	0.109169	0.109474	0.111554	0.107223	0.110164	0.110452	0.113119	0.107362	0.110507
		0.094961	0.111715	0.115228	0.111299	0.113838	0.114155	0.116318	0.111814	0.114872	0.115172	0.117945	0.111959	0.115229
		0.0988787	0.116278	0.119925	0.115847	0.118482	0.118812	0.121056	0.116381	0.119556	0.119867	0.122745	0.116531	0.119926
		0.102779	0.120818	0.124597	0.120371	0.123102	0.123443	0.125769	0.120924	0.124215	0.124537	0.127519	0.12108	0.124598
		0.106663	0.125335	0.129244	0.124872	0.127697	0.128051	0.130456	0.125445	0.128849	0.129182	0.132267	0.125606	0.129246
		0.11053	0.129828	0.133867	0.12935	0.132269	0.132634	0.135119	0.129942	0.133458	0.133803	0.136989	0.130109	0.133868
		0.114381	0.134298	0.138465	0.133806	0.136816	0.137193	0.139756	0.134416	0.138043	0.138399	0.141685	0.134588	0.138466
		0.118214	0.138746	0.143039	0.138238	0.14134	0.141728	0.144369	0.138867	0.142604	0.14297	0.146355	0.139044	0.14304
		0.852871	0.829056	0.806413	0.830907	0.816519	0.812387	0.79832	0.828623	0.810456	0.805546	0.787529	0.827505	0.807646
		0.727389	0.687334	0.650302	0.690407	0.666703	0.659973	0.637314	0.686616	0.65684	0.648904	0.620201	0.684764	0.652293
		0.620369	0.569839	0.524412	0.573664	0.544376	0.536153	0.50878	0.568946	0.53234	0.522722	0.488426	0.566646	0.526822
		0.529095	0.472428	0.422893	0.476662	0.444493	0.435564	0.406169	0.471441	0.431438	0.421076	0.38465	0.468902	0.425486
		0.45125	0.391669	0.341026	0.396062	0.362937	0.353846	0.324253	0.390647	0.349662	0.339196	0.302922	0.388019	0.343642
		0.384858	0.324716	0.275008	0.329091	0.296345	0.28746	0.258857	0.323699	0.283386	0.273238	0.23856	0.321088	0.277541
		0.328234	0.269208	0.22177	0.273444	0.241972	0.233529	0.206651	0.268224	0.229672	0.220106	0.187873	0.265702	0.224155
		0.279942	0.223188	0.178838	0.227207	0.197574	0.189716	0.164974	0.222257	0.186139	0.177305	0.147955	0.219869	0.181038
		0.238754	0.185036	0.144217	0.188788	0.161323	0.154123	0.131702	0.184167	0.150858	0.142828	0.116519	0.181943	0.146215
		0.203627	0.153405	0.116299	0.156865	0.131723	0.125207	0.10514	0.152605	0.122264	0.115054	0.091762	0.150559	0.11809
		0.173667	0.127181	0.0937849	0.13034	0.107555	0.101717	0.0839353	0.126452	0.0990893	0.0926813	0.0722652	0.124588	0.0953748
		0.148116	0.10544	0.0756294	0.108301	0.0878205	0.0826334	0.0670072	0.104781	0.0803076	0.0746591	0.0569109	0.103097	0.0770291
		0.126324	0.0874161	0.0609885	0.0899878	0.0717071	0.0671303	0.0534932	0.086824	0.0650858	0.0601413	0.044819	0.0853135	0.0622123
		0.107738	0.0724728	0.0491819	0.0747716	0.0585502	0.0545358	0.0427046	0.0719444	0.0527492	0.0484466	0.0352962	0.0705973	0.0502455
		0.0918865	0.060084	0.0396609	0.0621282	0.0478074	0.0443042	0.0340919	0.0596148	0.0427509	0.0390259	0.0277968	0.0584197	0.0405806
		0.0783674	0.0498131	0.0319831	0.0516228	0.0390356	0.0359921	0.0272163	0.0493981	0.0346478	0.0314372	0.0218908	0.0483426	0.0327748
		0.0668373	0.0412978	0.0257916	0.0428938	0.0318733	0.0292395	0.0217273	0.0409324	0.0280805	0.0253241	0.0172396	0.0400037	0.0264704
		0.0570036	0.0342382	0.0207987	0.0356408	0.0260252	0.0237538	0.0173453	0.0339176	0.022758	0.0203997	0.0135767	0.0331033	0.0213788
		0.0486167	0.0283854	0.0167723	0.0296142	0.0212501	0.0192973	0.0138471	0.0281049	0.0184444	0.0164329	0.010692	0.0273931	0.0172665
		0.0414638	0.0235331	0.0135254	0.0246066	0.0173511	0.0156769	0.0110544	0.0232883	0.0149484	0.0132374	0.00842027	0.0226679	0.0139452
		0.0353633	0.0195103	0.0109071	0.0204458	0.0141675	0.0127357	0.00882495	0.0192972	0.012115	0.0106634	0.0066312	0.0187578	0.0112628
		0.0301603	0.0161751	0.00879561	0.0169886	0.011568	0.0103463	0.00704513	0.0159901	0.00981869	0.00858983	0.00522226	0.0155222	0.00909635
		0.0257229	0.0134101	0.00709289	0.0141159	0.00944551	0.00840521	0.00562427	0.0132498	0.00795762	0.0069195	0.00411268	0.0128447	0.00734664
		0.0219383	0.0111177	0.0057198	0.011729	0.00771244	0.00682828	0.00448996	0.0109791	0.0064493	0.00557398	0.00323885	0.010629	0.00593348
		0.0187105	0.00921719	0.00461252	0.00974575	0.00629735	0.00554721	0.00358443	0.00909752	0.00522688	0.00449009	0.00255069	0.00879559	0.00479216
		0.0159577	0.00764157	0.0037196	0.00809781	0.00514191	0.00450648	0.00286152	0.00753841	0.00423616	0.00361698	0.00200874	0.00727839	0.00387037
		0.0136099	0.00633529	0.00299953	0.00672853	0.00419847	0.00366101	0.00228441	0.0062465	0.00343322	0.00291364	0.00158194	0.00602291	0.00312589
		0.0116075	0.00525231	0.00241886	0.00559079	0.00342813	0.00297415	0.00182369	0.00517599	0.00278248	0.00234707	0.00124582	0.00498399	0.00252461
		0.00989966	0.00435446	0.0019506	0.00464543	0.00279913	0.00241616	0.00145588	0.00428895	0.00225508	0.00189067	0.000981122	0.00412427	0.00203899
		0.00844314	0.00361009	0.00157299	0.00385992	0.00228555	0.00196286	0.00116226	0.00355392	0.00182764	0.00152302	0.000772661	0.00341286	0.00164679
		0.00720091	0.00299297	0.00126848	0.00320723	0.00186619	0.0015946	0.000927855	0.00294486	0.00148122	0.00122686	0.000608493	0.00282416	0.00133002
		0.00614145	0.00248134	0.00102292	0.00266491	0.00152378	0.00129543	0.000740725	0.00244018	0.00120047	0.000988296	0.000479206	0.002337	0.00107419
		0.00523786	0.00205717	0.000824895	0.0022143	0.0012442	0.00105239	0.000591335	0.00202199	0.000972927	0.000796117	0.000377388	0.00193388	0.000867563
		0.00446722	0.00170551	0.000665206	0.00183988	0.00101591	0.000854951	0.000472075	0.00167546	0.000788515	0.000641309	0.000297204	0.0016003	0.000700684
		0.00380997	0.00141396	0.000536431	0.00152877	0.00082951	0.000694551	0.000376866	0.00138833	0.000639057	0.000516604	0.000234057	0.00132425	0.000565905
		0.00324941	0.00117225	0.000432585	0.00127026	0.00067731	0.000564244	0.00030086	0.0011504	0.000517928	0.000416148	0.000184326	0.00109583	0.000457051
		0.00277133	0.000971865	0.000348842	0.00105547	0.000553037	0.000458385	0.000240182	0.000953248	0.000419758	0.000335226	0.000145162	0.000906801	0.000369136
		0.00236359	0.000805731	0.000281311	0.000876999	0.000451565	0.000372386	0.000191742	0.000789883	0.000340196	0.00027004	0.000114319	0.000750383	0.000298131
		0.00201583	0.000667996	0.000226853	0.000728705	0.000368712	0.000302522	0.000153072	0.000654515	0.000275714	0.00021753	9.00297e-05	0.000620945	0.000240784
		0.00171925	0.000553806	0.000182937	0.000605486	0.00030106	0.000245765	0.0001222	0.000542346	0.000223454	0.00017523	7.0901e-05	0.000513835	0.000194469
		0	0	0	0	0	0	0	0	0	0	0	0	0
		0	0	0	0	0	0	0	0	0	0	0	0	0
		0	0	0	0	0	0	0	0	0	0	0	0	0
		0	0	0	0	0	0	0	0	0	0	0	0	0
		0	0	0	0	0	0	0	0	0	0	0	0	0
		0	0	0	0	0	0	0	0	0	0	0	0	0
		0	0	0	0	0	0	0	0	0	0	0	0	0
		0	0	0	0	0	0	0	0	0	0	0	0	0
		0	0	0	0	0	0	0	0	0	0	0	0	0
		0	0	0	0	0	0	0	0	0	0	0	0	0
		0	0	0	0	0	0	0	0	0	0	0	0	0
		0.000641156	0.000541679	0.000401494	0.000554183	0.000460249	0.000434346	0.000359292	0.000538796	0.000424933	0.000396139	0.000309693	0.000530866	0.000408928
		0.00109128	0.000895857	0.000645821	0.000918593	0.000749634	0.000703859	0.000572121	0.000890622	0.000686957	0.000636523	0.000486456	0.000876326	0.000658786
		0.00139306	0.00111121	0.000779126	0.00114197	0.000915732	0.000855457	0.000683268	0.00110414	0.000832915	0.000767084	0.000573085	0.00108495	0.000795982
		0.00158071	0.0012252	0.00083551	0.00126193	0.000994342	0.000924185	0.000725342	0.00121676	0.000897678	0.000821713	0.000600127	0.00119399	0.000854892
		0.00168154	0.00126644	0.000839978	0.00130734	0.00101222	0.000936035	0.000721883	0.00125706	0.000907012	0.00082522	0.000589168	0.00123187	0.000860778
		0.00171725	0.00125672	0.000810693	0.00130021	0.000989208	0.000910117	0.000689705	0.00124675	0.000879787	0.000795594	0.000555275	0.00122012	0.000832039
		0.00170501	0.00121243	0.000760697	0.0012572	0.000939867	0.000860338	0.000640658	0.00120218	0.000829676	0.000745727	0.000508795	0.00117491	0.00078192
		0.00165831	0.00114583	0.000699219	0.00119081	0.000874765	0.000796686	0.000582955	0.00113555	0.000766453	0.000684722	0.000456693	0.00110829	0.000719826
		0.00158769	0.00106597	0.000632668	0.00111031	0.000801452	0.000726218	0.000522163	0.00105586	0.000696987	0.000618886	0.000403523	0.00102911	0.00065231
		0.00150131	0.000979443	0.000565386	0.00102246	0.00072522	0.000653811	0.000461937	0.000969637	0.000625993	0.000552475	0.000352141	0.000943797	0.00058383
		0.00140544	0.000890938	0.000500207	0.000932157	0.000649678	0.000582739	0.000404572	0.000881555	0.000556609	0.00048826	0.00030423	0.000856902	0.000517315
		0.00130482	0.000803734	0.000438886	0.000842805	0.000577196	0.000515102	0.000351403	0.000794852	0.000490827	0.000427944	0.000260666	0.000771579	0.000454591
		0.00120299	0.000720033	0.00038241	0.000756728	0.000509241	0.000452154	0.000303103	0.000711702	0.000429814	0.000372474	0.00022179	0.000689929	0.000396699
		0.00110255	0.000641232	0.00033123	0.000675423	0.000446629	0.000394551	0.000259895	0.00063348	0.00037416	0.000322277	0.000187595	0.00061327	0.000344132
		0.00100534	0.000568143	0.000285436	0.000599779	0.000389718	0.000342531	0.00022171	0.00056098	0.00032405	0.000277423	0.000157864	0.000542348	0.000297008
		0.000912624	0.000501149	0.000244881	0.000530241	0.000338547	0.000296048	0.000188296	0.000494571	0.000279405	0.000237751	0.000132254	0.000477498	0.000255199
		0.000825227	0.000440329	0.000209268	0.000466935	0.000292948	0.000254875	0.000159293	0.000434321	0.000239971	0.000202957	0.000110367	0.000418761	0.000218419
		0.000743619	0.000385552	0.000178216	0.000409766	0.000252614	0.000218669	0.000134291	0.000380092	0.000205389	0.000172655	9.17828e-05	0.000365979	0.000186293
		0.000668014	0.000336549	0.000151303	0.000358487	0.000217161	0.000187027	0.000112864	0.000331608	0.000175249	0.000146425	7.60929e-05	0.000318863	0.000158403
		0.000598435	0.00029296	0.000128099	0.000312757	0.000186167	0.000159521	9.45938e-05	0.000288508	0.000149118	0.000123836	6.29105e-05	0.000277044	0.000134315
		0.000534763	0.00025438	0.000108183	0.000272178	0.000159198	0.000135721	7.9083e-05	0.000250383	0.000126566	0.00010447	5.18819e-05	0.000240109	0.000113606
		0.000476783	0.00022038	9.11559e-05	0.000236329	0.000135828	0.00011521	6.59657e-05	0.000216803	0.000107181	8.7933e-05	4.26897e-05	0.000207626	9.58718e-05
		0.000424212	0.000190531	7.66505e-05	0.000204777	0.000115649	9.75972e-05	5.49106e-05	0.00018734	9.05785e-05	7.3861e-05	3.50537e-05	0.000179167	8.07392e-05
		0.000376724	0.000164413	6.43315e-05	0.000177103	9.82818e-05	8.25207e-05	4.56219e-05	0.000161575	7.6403e-05	6.19238e-05	2.87293e-05	0.000154317	6.78668e-05
		0.000333972	0.00014163	5.38989e-05	0.000152903	8.3378e-05	6.96522e-05	3.78388e-05	0.000139112	6.43342e-05	5.18258e-05	2.3505e-05	0.000132683	5.69478e-05
		0.000295599	0.000121808	4.50859e-05	0.000131799	7.06213e-05	5.86966e-05	3.13333e-05	0.00011958	5.40852e-05	4.33053e-05	1.92001e-05	0.0001139	4.77091e-05
		0.000261248	0.000104606	3.76582e-05	0.00011344	5.9728e-05	4.9391e-05	2.5908e-05	0.000102639	4.54019e-05	3.61321e-05	1.56604e-05	9.76312e-05	3.99102e-05
		0.000230572	8.97108e-05	3.14112e-05	9.75048e-05	5.04458e-05	4.15039e-05	2.13927e-05	8.79772e-05	3.80604e-05	3.01058e-05	1.27558e-05	8.35717e-05	3.33405e-05
		0.000203239	7.68383e-05	2.61671e-05	8.37012e-05	4.25519e-05	3.48318e-05	1.76419e-05	7.53138e-05	3.18655e-05	2.50527e-05	1.03767e-05	7.14457e-05	2.78168e-05
Relative improvement in transmission control	Relative improvement in transmission control		1	1.85794	0.952291	1.40773	1	1.45921	0.637664	1.04433	1	1.6131	0.546802	0.937466
Relative Feeding cycle length
Relative Probability of surviving one complete feeding cycle		1	0.775422	0.719244	0.780032	0.743977	0.733338	0.70009	0.774351	0.729344	0.716889	0.67571	0.771411	0.722483
Relative human blood index		1	1.61376	1.61438	1.61252	1.61562	1.61252	1.61345	1.61407	1.61685	1.61252	1.61438	1.61376	1.61623
Relative Emergence rate of adult mosquitoes
Relative Exposure		0.00149232	0.000550582	0.000771603	0.000109891	0.001215	0.000109891	0.00044024	0.000661036	0.00166019	0.000109891	0.000771603	0.000550582	0.00143737
		0.00149455	0.00149455	0.00209362	0.000298553	0.00329389	0.000298553	0.00119528	0.00179399	0.00449701	0.000298553	0.00209362	0.00149455	0.00389509
		1	1.27316	0.68455	1.33968	0.901634	0.804302	0.550342	1.2581	0.764678	0.668147	0.412931	1.21942	0.708361

## Sheet: Cattle Human Ratios
S/No.	District	Ward	Village	Code	No. of HH with cattle in a village	No. of cattle/ village (From IHI HDSS)	Population per village in 2006 (from )	Annual growth rate (as per 2002 census)	Population in 2009 (PV*(1+R)^N)	Estimated cattle population/1000 people
1	Kilombero	Idete	Idete	IDE	9	190	4385	0.026	4736	40.1182
4	Kilombero	Idete	Kisegese	KIS	5	83	4385	0.026	4736	17.5253
8	Kilombero	Idete	Miwangani	MIW	15	298	4385	0.026	4736	62.9223
12	Kilombero	Idete	Namawala	NAM	219	5890	4385	0.026	4736	1243.67
30	Kilombero	Ifakara	Katindiuka	KAT	Urban areas	Urban areas	4385	0.026	4736	Urban areas
29	Kilombero	Ifakara	Lipangalala	LIP	Urban areas	Urban areas	4385	0.026	4736	Urban areas
32	Kilombero	Kibaoni	Kikwawila	KIK	Urban areas	Urban areas	4385	0.026	4736	Urban areas
31	Kilombero	Kibaoni	Lungongole	LUN	Urban areas	Urban areas	4385	0.026	4736	Urban areas
26	Kilombero	Kiberege	Kiberege	KIB	Urban areas	Urban areas	4385	0.026	4736	Urban areas
28	Kilombero	Kiberege	Sagamaganga	SAG	Urban areas	Urban areas	4385	0.026	4736	Urban areas
27	Kilombero	Kiberege	Signal	SIG	Urban areas	Urban areas	4385	0.026	4736	Urban areas
34	Kilombero	Lumemo	Ihanga	IHA	Urban areas	Urban areas	4385	0.026	4736	Urban areas
33	Kilombero	Lumemo	Mahutanga	MAH	Urban areas	Urban areas	4385	0.026	4736	Urban areas
2	Kilombero	Mbingu	Igima	IGI	50	175	4385	0.026	4736	36.951
6	Kilombero	Mbingu	Mbingu	MBI	27	67	4385	0.026	4736	14.147
11	Kilombero	Mbingu	Mpofu	MPO	2	5	4385	0.026	4736	1.05574
3	Kilombero	Mchombe	Ikule	IKU	23	66	4385	0.026	4736	13.9358
5	Kilombero	Mchombe	Lukorongo	LUK	29	303	4385	0.026	4736	63.978
7	Kilombero	Mchombe	Mchombe	MCH	13	40	4385	0.026	4736	8.44595
9	Kilombero	Mchombe	Mkangawalo	MKA	76	1469	4385	0.026	4736	310.177
10	Kilombero	Mchombe	Mngeta	MNG	7	21	4385	0.026	4736	4.43412
13	Kilombero	Mchombe	Njagi	NJA	9	45	4385	0.026	4736	9.50169
17	Ulanga	Iragua	Iragua	IRA	88	1477	3266	0.026	3527.43	418.719
19	Ulanga	Iragua	Kidugalo	KID	138	2008	3266	0.026	3527.43	569.253
14	Ulanga	Kichangani	Idunda	IDU	8	14	3266	0.026	3527.43	3.9689
18	Ulanga	Kichangani	Kichangani	KIC	7	13	3266	0.026	3527.43	3.6854
15	Ulanga	Lupiro	Igota	IGO	1	4	3266	0.026	3527.43	1.13397
16	Ulanga	Lupiro	Igumbiro	IGU	1	60	3266	0.026	3527.43	17.0096
21	Ulanga	Lupiro	Lupiro	LUP	5	27	3266	0.026	3527.43	7.6543
23	Ulanga	Lupiro	Milola	MIL	11	101	3266	0.026	3527.43	28.6328
25	Ulanga	Lupiro	Nakafuru	NAK	No data		3266	0.026	3527.43	No data
20	Ulanga	Minepa	Kivukoni	KIV	23	1018	3266	0.026	3527.43	288.595
22	Ulanga	Minepa	Mavimba	MAV	16	203	3266	0.026	3527.43	57.549
24	Ulanga	Minepa	Minepa	MIN	45	567	3266	0.026	3527.43	160.74
